# Supplementary material for: Terbium(III) hydrogendiphosphate(V) tetra­hydrate
Source: Acta Crystallogr Sect E Struct Rep Online. 2008 Jan 23;64(Pt 2):i15. doi: 10.1107/S1600536808001992 (PMC2960266; doi:10.1107/S1600536808001992)
Supplement: Supplementary file 1 [file e-64-00i15-sup1.cif]

##############################################################################
###                                                                        ###
###        Electronic paper (Acta Crystallographica Section E)             ###
###                                                                        ###
##############################################################################
#                                                                            #
# This CIF contains the data in a paper accepted for publication in Acta     #
# Crystallographica Section E. It conforms to the requirements of Notes      #
# for Authors for Section E, and has been peer reviewed under the auspices   #
# of the IUCr Commission on Journals.                                        #
#                                                                            #
# Full details of the Crystallographic Information File format               #
# are given in the paper "The Crystallographic Information File (CIF):       #
# a New Standard Archive File for Crystallography" by S. R. Hall, F. H.      #
# Allen and I. D. Brown [Acta Cryst. (1991), A47, 655-685].                  #
#                                                                            #
# The current version of the core CIF dictionary is obtainable from          #
# ftp://ftp.iucr.org/pub/cif_core.dic. The current version number is 2.1.    #
#                                                                            #
# Software is freely available for graphical display of the structure(s) in  #
# this CIF.  For information consult the CIF home page http://www.iucr.org/  #
# cif/home.html                                                              #
#                                                                            #
##############################################################################
                                             
data_global
_audit_creation_method     'Jana2000 Version : 03/01/2007'
_journal_date_recd_electronic     2007-12-19
_journal_date_accepted     2008-01-18
_journal_name_full     'Acta Crystallographica, Section E'
_journal_year     2008
_journal_volume     64
_journal_issue      2
_journal_page_first     i15
_journal_page_last     i15
_journal_paper_category     QI
_journal_coeditor_code     WM2172
_publ_contact_author_name     'Fejfarova, Karla'
_publ_contact_author_address
;
Institute of Physics
Na Slovance 2
182 21 Praha 8
Czech Republic
;
_publ_contact_author_email     fejfarov@fzu.cz
_publ_contact_author_fax     '+420 233 343 184'
_publ_contact_author_phone     '+420 220 318 470'
_publ_section_title
;
Terbium(III) hydrogendiphosphate(V) tetrahydrate
;
loop_
    _publ_author_name
    _publ_author_address
    'Fejfarov\'a, Karla'
;
Institute of Physics
Na Slovance 2
182 21 Praha 8
Czech Republic
;
    'Essehli, Rachid'
;
Department of Chemistry
Faculty of Sciences
University Mohammed 1st
PO Box 524
60 000 Oujda
Morocco
;
    'El Bali, Brahim'
;
Department of Chemistry
Faculty of Sciences
University Mohammed 1st
PO Box 524
60 000 Oujda
Morocco
;
    'Du\<sek, Michal'
;
Institute of Physics
Na Slovance 2
182 21 Praha 8
Czech Republic
;
data_I
_chemical_name_systematic
;
Terbium(III) hydrogendiphosphate(V) tetrahydrate
;
_chemical_name_common     ?
_chemical_formula_moiety     'Tb H P2 O7, 4H2 O'
_chemical_formula_sum     'H9 O11 P2 Tb1'
_chemical_formula_structural     'Tb (H P2 O7) (H2 O)4'
_chemical_formula_analytical     ?
_chemical_formula_iupac     'Tb H P2 O7, 4H2 O'
_chemical_formula_weight     405.9
_chemical_melting_point     ?
_symmetry_cell_setting     monoclinic
_symmetry_space_group_name_H-M     'P 21/n'
_symmetry_space_group_name_Hall     '-P 2yn'
loop_
    _symmetry_equiv_pos_site_id
    _symmetry_equiv_pos_as_xyz
    1 x,y,z
    2 1/2-x,1/2+y,1/2-z
    3 -x,-y,-z
    4 1/2+x,1/2-y,1/2+z
_cell_length_a     6.6006(6)
_cell_length_b     11.4744(9)
_cell_length_c     11.7252(13)
_cell_angle_alpha     90
_cell_angle_beta     92.150(8)
_cell_angle_gamma     90
_cell_volume     887.42(15)
_cell_formula_units_Z     4
_cell_measurement_reflns_used     972
_cell_measurement_theta_min     2.48
_cell_measurement_theta_max     26.50
_cell_measurement_temperature     295
_cell_special_details
; ?
;
_exptl_crystal_description     prism
_exptl_crystal_colour     colorless
_exptl_crystal_size_max     0.139
_exptl_crystal_size_mid     0.064
_exptl_crystal_size_min     0.029
_exptl_crystal_density_diffrn     3.0374
_exptl_crystal_density_meas     ?
_exptl_crystal_density_method     'not measured'
_exptl_crystal_F_000     768
_exptl_absorpt_coefficient_mu     8.376
_exptl_absorpt_correction_type     'analytical'
_exptl_absorpt_process_details
;
[CrysAlis RED (Oxford Diffraction, 2005), using a multifaceted crystal
model based on expressions derived by Clark & Reid (1995)]
;
_exptl_absorpt_correction_T_min     0.329
_exptl_absorpt_correction_T_max     0.635
_exptl_special_details     ?
_diffrn_ambient_temperature     295
_diffrn_radiation_type     'Mo K\a'
_diffrn_radiation_wavelength     0.71069
_diffrn_radiation_source     'X-ray tube'
_diffrn_radiation_monochromator     'graphite'
_diffrn_measurement_device_type     'Oxford Diffraction CCD'
_diffrn_measurement_method     \w
_diffrn_detector_area_resol_mean     8.3438
_diffrn_reflns_number     8671
_diffrn_reflns_av_R_equivalents     0.0190
_diffrn_reflns_av_sigmaI/netI     0.0109
_diffrn_reflns_theta_min     2.48
_diffrn_reflns_theta_max     26.56
_diffrn_reflns_theta_full     26.56
_diffrn_measured_fraction_theta_max     ?
_diffrn_measured_fraction_theta_full     1.00
_diffrn_reflns_limit_h_min     -8
_diffrn_reflns_limit_h_max     7
_diffrn_reflns_limit_k_min     -14
_diffrn_reflns_limit_k_max     14
_diffrn_reflns_limit_l_min     -14
_diffrn_reflns_limit_l_max     14
_diffrn_reflns_reduction_process
;
Integration of the CCD images was done by program Crysalis RED
(Oxford diffraction, 2005). The same program was used for indexing of the
crystal shape, its refinement, and absorption correction.
;
_refine_special_details
;
The refinement was carried out against all reflections.  The conventional
R-factor is always based on F. The goodness of fit as well as the weighted
R-factor are based on F and F^2^ for refinement carried out on F and F^2^,
respectively. The threshold expression is used only for calculating
R-factors etc. and it is not relevant to the choice of reflections for
refinement.
The program used for refinement, Jana2000, uses the weighting scheme
based on the experimental expectations, see _refine_ls_weighting_details,
that does not force S to be one. Therefore the values of S may be larger
then the ones from the SHELX program.
;
_reflns_number_total     1850
_reflns_number_gt     1628
_reflns_threshold_expression     I>3\s(I)
_refine_ls_structure_factor_coef     Fsqd
_refine_ls_R_factor_all     0.0139
_refine_ls_R_factor_gt     0.0112
_refine_ls_wR_factor_gt     0.0334
_refine_ls_wR_factor_ref     0.0338
_refine_ls_goodness_of_fit_ref     1.21
_refine_ls_restrained_S_all     ?
_refine_ls_number_reflns     1850
_refine_ls_number_parameters     155
_refine_ls_number_restraints     10
_refine_ls_number_constraints     9
_refine_ls_hydrogen_treatment     mixed
_refine_ls_weighting_scheme     sigma
_refine_ls_weighting_details     'w=1/[\s^2^(I)+0.0004I^2^]'
_refine_ls_shift/su_max     0.0089
_refine_ls_shift/su_mean     0.0007
_refine_diff_density_max     0.29
_refine_diff_density_min     -0.21
_refine_ls_extinction_method
;
B-C type 1 Lorentzian isotropic [Becker, P. J. & Coppens, P. (1974).
Acta Cryst. A30, 129--147]
;
_refine_ls_extinction_coef     2.9(8)
loop_
    _atom_type_symbol
    _atom_type_scat_dispersion_real
    _atom_type_scat_dispersion_imag
    _atom_type_scat_source
    Tb -0.172 4.154 'International Tables Vol C Tables  4.2.6.8 and 6.1.1.1'
    P 0.102 0.094 'International Tables Vol C Tables  4.2.6.8 and 6.1.1.1'
    O 0.011 0.006 'International Tables Vol C Tables  4.2.6.8 and 6.1.1.1'
    H 0.000 0.000 'International Tables Vol C Tables  4.2.6.8 and 6.1.1.1'
_computing_data_collection     'CrysAlis CCD (Oxford Diffraction, 2005)'
_computing_cell_refinement     'CrysAlis RED (Oxford Diffraction, 2005)'
_computing_data_reduction     'CrysAlis RED (Oxford Diffraction, 2005)'
_computing_structure_solution     'SIR2002 (Burla <i>et al.</i>,  2003)'
_computing_structure_refinement
                                'JANA2000 (Pet\<r\'i\<cek <i>et al.</i>,  2007)'
_computing_molecular_graphics     'DIAMOND (Brandenburg & Putz, 2005)'
_computing_publication_material
                                'JANA2000 (Pet\<r\'i\<cek <i>et al.</i>,  2007)'
loop_
    _atom_site_type_symbol
    _atom_site_label
    _atom_site_fract_x
    _atom_site_fract_y
    _atom_site_fract_z
    _atom_site_U_iso_or_equiv
    _atom_site_adp_type
    _atom_site_calc_flag
    _atom_site_refinement_flags
    _atom_site_occupancy
    _atom_site_disorder_assembly
    _atom_site_disorder_group
    Tb Tb1 0.755557(17) 0.417027(10) 0.836213(10) 0.00831(5) Uani d . 1 . .
    P P1 0.25551(9) 0.54805(6) 0.85787(5) 0.00834(18) Uani d . 1 . .
    P P2 0.47954(9) 0.63300(5) 0.66266(5) 0.00860(18) Uani d . 1 . .
    O O1 0.4213(3) 0.45787(15) 0.87403(15) 0.0122(5) Uani d . 1 . .
    O O2 0.0629(3) 0.50007(16) 0.80317(16) 0.0157(5) Uani d . 1 . .
    O O3 0.2158(3) 0.61576(15) 0.96588(15) 0.0149(5) Uani d . 1 . .
    O O4 0.3423(3) 0.57670(15) 0.56618(17) 0.0169(6) Uani d . 1 . .
    O O5 0.6553(3) 0.55618(15) 0.69557(16) 0.0137(5) Uani d . 1 . .
    O O6 0.5259(2) 0.75465(15) 0.62791(15) 0.0135(5) Uani d . 1 . .
    O O7 0.3378(3) 0.64547(14) 0.77094(14) 0.0112(5) Uani d . 1 . .
    O O8 0.7671(3) 0.62083(18) 0.93419(17) 0.0177(6) Uani d . 1 . .
    O O9 0.8201(4) 0.34050(17) 0.64753(17) 0.0252(7) Uani d . 1 . .
    O O10 0.5535(3) 0.24098(19) 0.8262(2) 0.0333(7) Uani d . 1 . .
    O O11 0.2577(4) 0.36300(19) 0.5980(2) 0.0394(9) Uani d . 1 . .
    H H81 0.697(4) 0.614(3) 0.9904(18) 0.0212 Uiso d . 1 . .
    H H111 0.294(4) 0.3021(18) 0.572(3) 0.0472 Uiso d . 1 . .
    H H82 0.881(2) 0.643(3) 0.955(2) 0.0212 Uiso d . 1 . .
    H H112 0.141(2) 0.375(3) 0.577(3) 0.0472 Uiso d . 1 . .
    H H101 0.593(5) 0.1757(15) 0.810(3) 0.04 Uiso d . 1 . .
    H H91 0.776(5) 0.380(3) 0.593(2) 0.0303 Uiso d . 1 . .
    H H92 0.777(4) 0.2742(13) 0.633(3) 0.0303 Uiso d . 1 . .
    H H41 0.323(4) 0.5072(10) 0.574(3) 0.0203 Uiso d . 1 . .
    H H102 0.434(2) 0.243(3) 0.807(3) 0.04 Uiso d . 1 . .
loop_
    _atom_site_aniso_label
    _atom_site_aniso_U_11
    _atom_site_aniso_U_22
    _atom_site_aniso_U_33
    _atom_site_aniso_U_12
    _atom_site_aniso_U_13
    _atom_site_aniso_U_23
    _atom_site_aniso_type_symbol
    Tb1 0.00694(8) 0.00827(8) 0.00975(8) 0.00064(4) 0.00087(5) 0.00041(4) Tb
    P1 0.0067(3) 0.0093(3) 0.0092(3) 0.0008(2) 0.0021(2) 0.0011(2) P
    P2 0.0082(3) 0.0085(3) 0.0092(3) -0.0007(2) 0.0009(2) 0.0011(2) P
    O1 0.0097(9) 0.0127(8) 0.0146(9) 0.0029(7) 0.0037(7) 0.0037(7) O
    O2 0.0095(9) 0.0182(9) 0.0192(10) -0.0040(7) -0.0004(8) 0.0001(7) O
    O3 0.0201(10) 0.0137(8) 0.0110(10) 0.0048(8) 0.0034(7) -0.0010(7) O
    O4 0.0225(11) 0.0120(9) 0.0157(10) -0.0038(8) -0.0041(8) -0.0012(7) O
    O5 0.0113(9) 0.0156(9) 0.0143(10) 0.0031(7) 0.0031(8) 0.0039(7) O
    O6 0.0141(9) 0.0107(8) 0.0159(9) -0.0034(7) 0.0016(7) 0.0022(7) O
    O7 0.0115(9) 0.0091(8) 0.0133(9) 0.0003(7) 0.0055(7) 0.0018(7) O
    O8 0.0163(11) 0.0208(10) 0.0160(11) -0.0033(9) 0.0013(8) 0.0035(8) O
    O9 0.0432(13) 0.0160(10) 0.0159(11) 0.0057(10) -0.0061(9) -0.0017(8) O
    O10 0.0138(10) 0.0163(10) 0.0697(17) -0.0019(9) -0.0005(11) -0.0122(11) O
    O11 0.0541(17) 0.0120(11) 0.0542(16) -0.0102(10) 0.0317(14) -0.0094(10) O
loop_
    _geom_bond_atom_site_label_1
    _geom_bond_atom_site_label_2
    _geom_bond_site_symmetry_1
    _geom_bond_site_symmetry_2
    _geom_bond_distance
    _geom_bond_publ_flag
    Tb1 O1 . . 2.3145(17) y
    Tb1 O2 . 1_655 2.2877(17) y
    Tb1 O3 . 3_667 2.3514(18) y
    Tb1 O5 . . 2.3718(18) y
    Tb1 O6 . 2_646 2.3842(17) y
    Tb1 O8 . . 2.605(2) y
    Tb1 O9 . . 2.433(2) y
    Tb1 O10 . . 2.421(2) y
    P1 O1 . . 1.5129(18) y
    P1 O2 . . 1.5063(18) y
    P1 O3 . . 1.5169(19) y
    P1 O7 . . 1.6201(18) y
    P2 O4 . . 1.562(2) y
    P2 O5 . . 1.4957(19) y
    P2 O6 . . 1.4891(18) y
    P2 O7 . . 1.6116(18) y
loop_
    _geom_angle_atom_site_label_1
    _geom_angle_atom_site_label_2
    _geom_angle_atom_site_label_3
    _geom_angle_site_symmetry_1
    _geom_angle_site_symmetry_2
    _geom_angle_site_symmetry_3
    _geom_angle
    _geom_angle_publ_flag
    O1 Tb1 O2 . . 1_655 143.70(6) ?
    O1 Tb1 O3 . . 3_667 83.41(6) ?
    O1 Tb1 O5 . . . 75.74(6) ?
    O1 Tb1 O6 . . 2_646 134.37(6) ?
    O1 Tb1 O8 . . . 75.29(6) ?
    O1 Tb1 O9 . . . 116.61(7) ?
    O1 Tb1 O10 . . . 69.56(7) ?
    O2 Tb1 O3 1_655 . 3_667 101.23(6) ?
    O2 Tb1 O5 1_655 . . 80.10(6) ?
    O2 Tb1 O6 1_655 . 2_646 79.67(6) ?
    O2 Tb1 O8 1_655 . . 71.90(6) ?
    O2 Tb1 O9 1_655 . . 79.03(7) ?
    O2 Tb1 O10 1_655 . . 146.08(7) ?
    O3 Tb1 O5 3_667 . . 143.50(6) ?
    O3 Tb1 O6 3_667 . 2_646 71.04(6) ?
    O3 Tb1 O8 3_667 . . 73.05(6) ?
    O3 Tb1 O9 3_667 . . 146.04(7) ?
    O3 Tb1 O10 3_667 . . 86.44(8) ?
    O5 Tb1 O6 . . 2_646 143.13(6) ?
    O5 Tb1 O8 . . . 72.85(6) ?
    O5 Tb1 O9 . . . 70.39(6) ?
    O5 Tb1 O10 . . . 112.90(7) ?
    O6 Tb1 O8 2_646 . . 128.03(6) ?
    O6 Tb1 O9 2_646 . . 75.70(7) ?
    O6 Tb1 O10 2_646 . . 71.65(6) ?
    O8 Tb1 O9 . . . 136.20(6) ?
    O8 Tb1 O10 . . . 141.01(7) ?
    O9 Tb1 O10 . . . 76.69(8) ?
    O1 P1 O2 . . . 113.46(10) ?
    O1 P1 O3 . . . 113.12(10) ?
    O1 P1 O7 . . . 107.03(10) ?
    O2 P1 O3 . . . 111.92(11) ?
    O2 P1 O7 . . . 106.35(10) ?
    O3 P1 O7 . . . 104.14(10) ?
    O4 P2 O5 . . . 111.48(10) ?
    O4 P2 O6 . . . 107.99(10) ?
    O4 P2 O7 . . . 105.60(10) ?
    O5 P2 O6 . . . 117.25(10) ?
    O5 P2 O7 . . . 108.46(10) ?
    O6 P2 O7 . . . 105.28(10) ?
    H81 O8 H82 . . . 109(3) ?
    H91 O9 H92 . . . 104(3) ?
    H101 O10 H102 . . . 106(3) ?
    H111 O11 H112 . . . 109(3) ?
loop_
    _geom_hbond_atom_site_label_D
    _geom_hbond_atom_site_label_H
    _geom_hbond_atom_site_label_A
    _geom_hbond_site_symmetry_A
    _geom_hbond_distance_DH
    _geom_hbond_distance_HA
    _geom_hbond_distance_DA
    _geom_hbond_angle_DHA
    O4 H41 O11 . 0.813(13) 1.736(14) 2.546(3) 174(3)
    O8 H81 O1 3_667 0.82(2) 1.98(3) 2.762(3) 159(3)
    O8 H82 O3 1_655 0.822(18) 2.231(14) 2.972(3) 150(3)
    O9 H91 O4 3_666 0.83(3) 2.06(3) 2.851(3) 161(3)
    O9 H92 O8 2_646 0.828(18) 1.95(2) 2.750(3) 164(3)
    O10 H101 O5 2_646 0.82(2) 2.16(3) 2.880(3) 147(3)
    O10 H102 O7 2_546 0.812(16) 2.28(2) 2.991(3) 147(3)
    O11 H111 O3 2_546 0.80(2) 2.18(2) 2.941(3) 157(3)
