# Supplementary material for: Terbium(III) hydrogendiphosphate(V) tetra­hydrate
Source: Acta Crystallogr Sect E Struct Rep Online. 2008 Jan 23;64(Pt 2):i15. doi: 10.1107/S1600536808001992 (PMC2960266; doi:10.1107/S1600536808001992)
Supplement: Supplementary file 2 [file e-64-00i15-Isup2.hkl]

data_I

loop_
 _refln_index_h                                              
 _refln_index_k                                              
 _refln_index_l                                              
 _refln_F_meas                                               
 _refln_F_calc                                               
 _refln_F_sigma                                              
 _refln_observed_status                                      
   2   0   0      381.39      381.07     3.92 o
   4   0   0      346.50      345.21     3.57 o
   6   0   0      196.01      196.96     2.26 o
   8   0   0      160.78      162.23     1.90 o
   1   1   0       70.23       69.40     0.72 o
   2   1   0        8.32        6.43     0.76 o
   3   1   0        7.16        7.72     0.81 o
   4   1   0       41.62       42.04     0.57 o
   5   1   0       17.40       18.57     1.08 o
   6   1   0       10.20        9.05     2.69 <
   7   1   0       66.10       67.23     1.04 o
   8   1   0       37.20       37.97     1.74 o
   0   2   0      238.73      235.15     2.48 o
   1   2   0      336.38      339.72     3.42 o
   2   2   0      233.80      230.71     2.35 o
   3   2   0      243.45      243.42     2.45 o
   4   2   0      112.16      112.77     1.18 o
   5   2   0      190.22      189.65     1.95 o
   6   2   0      134.90      134.91     1.51 o
   7   2   0      114.00      110.96     1.37 o
   8   2   0       84.52       83.12     1.72 o
   1   3   0       29.46       29.23     0.45 o
   2   3   0       29.32       27.73     0.42 o
   3   3   0       67.77       67.74     0.77 o
   4   3   0       24.27       23.68     0.64 o
   5   3   0       11.70       12.04     1.38 o
   6   3   0       25.09       24.84     1.16 o
   7   3   0       19.99       23.04     2.48 o
   8   3   0       55.81       56.11     1.85 o
   0   4   0      234.69      229.64     2.39 o
   1   4   0      275.80      280.95     2.80 o
   2   4   0      250.42      239.78     2.53 o
   3   4   0      291.82      287.84     2.93 o
   4   4   0      144.20      142.79     1.50 o
   5   4   0      215.54      214.81     2.20 o
   6   4   0       42.79       41.69     0.80 o
   7   4   0      170.51      169.86     1.96 o
   1   5   0       60.13       58.91     0.68 o
   2   5   0       45.69       43.15     0.59 o
   3   5   0       45.57       46.43     0.59 o
   4   5   0       16.75       16.58     0.85 o
   5   5   0       24.54       23.98     0.78 o
   6   5   0       24.83       24.93     1.33 o
   7   5   0       47.81       49.17     1.80 o
   0   6   0      281.59      280.79     2.86 o
   1   6   0       22.29       23.28     0.53 o
   2   6   0      245.05      245.41     2.48 o
   3   6   0       98.26       98.64     1.08 o
   4   6   0      217.91      216.19     2.22 o
   5   6   0       32.09       32.96     0.85 o
   6   6   0      170.95      169.17     1.82 o
   7   6   0       61.54       60.02     1.73 o
   1   7   0       18.18       19.13     0.74 o
   2   7   0       29.64       28.23     0.61 o
   3   7   0       39.12       38.46     0.71 o
   4   7   0       28.04       28.68     0.78 o
   5   7   0       50.43       50.92     0.85 o
   6   7   0       10.98       12.04     3.18 <
   7   7   0       11.84        7.78     7.71 <
   0   8   0       41.72       44.14     0.82 o
   1   8   0      167.40      169.15     1.72 o
   2   8   0      176.08      175.74     1.82 o
   3   8   0      149.30      149.87     1.58 o
   4   8   0       48.69       47.42     0.79 o
   5   8   0      124.62      125.24     1.40 o
   6   8   0       98.24       97.06     1.27 o
   1   9   0       31.96       32.82     0.67 o
   2   9   0       15.89       14.94     1.13 o
   3   9   0       22.91       23.51     0.94 o
   4   9   0       13.84       13.55     1.79 o
   5   9   0        5.95        3.47     5.83 <
   6   9   0       46.02       46.11     1.16 o
   0  10   0       17.33       15.95     1.57 o
   1  10   0      182.50      183.39     1.90 o
   2  10   0       74.98       76.20     0.94 o
   3  10   0      160.08      160.35     1.70 o
   4  10   0       44.54       44.89     0.95 o
   5  10   0      122.48      121.39     1.42 o
   1  11   0       50.62       52.49     0.81 o
   2  11   0        5.68        3.78     4.49 <
   3  11   0        4.22        1.34     6.73 <
   4  11   0       12.55       11.92     3.03 <
   5  11   0       33.56       35.10     1.58 o
   0  12   0      118.35      119.89     1.53 o
   1  12   0       18.65       18.22     1.78 o
   2  12   0      131.90      130.82     1.45 o
   3  12   0        7.04        6.43     4.88 <
   4  12   0       97.17       95.96     1.24 o
   1  13   0       23.13       23.05     1.70 o
   2  13   0       10.40        9.71     4.11 <
   3  13   0       11.87       11.56     3.83 <
   0  14   0       82.71       83.20     1.40 o
   1  14   0      115.23      114.92     1.39 o
   2  14   0       61.07       60.29     1.31 o
  -7   0   1      133.34      131.34     1.83 o
  -5   0   1      197.09      197.22     2.21 o
  -3   0   1      247.55      241.52     2.62 o
  -1   0   1      277.91      277.26     2.89 o
   1   0   1      144.93      146.11     1.46 o
   3   0   1      211.99      212.55     2.16 o
   5   0   1       67.97       69.12     0.89 o
   7   0   1      124.00      123.55     1.79 o
  -8   1   1       42.56       41.96     1.22 o
  -7   1   1       65.26       64.08     1.04 o
  -6   1   1       94.88       93.33     1.17 o
  -5   1   1       17.98       16.38     1.03 o
  -4   1   1      112.92      111.31     1.19 o
  -3   1   1       60.03       59.97     0.69 o
  -2   1   1      140.81      138.06     1.43 o
  -1   1   1       31.44       29.21     0.37 o
   0   1   1      189.34      189.25     1.92 o
   1   1   1      175.01      167.50     1.76 o
   2   1   1      219.42      221.28     2.20 o
   3   1   1      107.85      106.48     1.11 o
   4   1   1      179.04      178.89     1.82 o
   5   1   1      128.73      129.59     1.34 o
   6   1   1      186.81      187.42     2.04 o
   7   1   1       34.57       34.26     1.10 o
   8   1   1       98.29       96.20     1.42 o
  -8   2   1       85.45       85.05     1.38 o
  -7   2   1       64.74       64.92     1.04 o
  -6   2   1      190.00      190.35     2.01 o
  -5   2   1       30.74       30.33     0.65 o
  -4   2   1      140.01      141.07     1.47 o
  -3   2   1      192.29      187.55     1.96 o
  -2   2   1      265.54      262.71     2.72 o
  -1   2   1       74.20       74.46     0.77 o
   0   2   1      122.71      119.17     1.23 o
   1   2   1       66.24       65.10     0.68 o
   2   2   1      196.75      200.37     1.98 o
   3   2   1      102.03       99.67     1.05 o
   4   2   1      147.72      148.69     1.50 o
   5   2   1       15.98       13.98     0.80 o
   6   2   1      131.45      131.92     1.48 o
   7   2   1       52.05       51.83     0.99 o
   8   2   1       76.69       74.51     1.76 o
  -8   3   1       26.10       25.31     2.69 o
  -7   3   1       91.83       91.96     1.36 o
  -6   3   1       31.53       31.61     0.95 o
  -5   3   1       59.11       59.28     0.76 o
  -4   3   1       28.32       28.80     0.59 o
  -3   3   1      161.95      159.69     1.65 o
  -2   3   1       54.69       54.36     0.60 o
  -1   3   1      106.33      104.26     1.10 o
   0   3   1       80.63       77.28     0.83 o
   1   3   1      231.64      229.85     2.33 o
   2   3   1      100.04       95.99     1.02 o
   3   3   1      248.77      244.26     2.50 o
   4   3   1       25.65       25.39     0.50 o
   5   3   1      157.70      157.27     1.62 o
   6   3   1        8.95       10.05     2.79 <
   7   3   1      128.71      127.27     1.58 o
   8   3   1       38.40       37.80     2.48 o
  -7   4   1      124.90      124.37     1.60 o
  -6   4   1      137.43      135.92     1.54 o
  -5   4   1      114.40      114.51     1.26 o
  -4   4   1      172.44      170.73     1.77 o
  -3   4   1      138.55      136.21     1.43 o
  -2   4   1      168.31      168.67     1.72 o
  -1   4   1      139.07      144.02     1.43 o
   0   4   1      161.09      162.45     1.62 o
   1   4   1       82.28       84.61     0.86 o
   2   4   1       77.98       80.19     0.83 o
   3   4   1      120.48      122.16     1.25 o
   4   4   1      123.18      122.49     1.28 o
   5   4   1       53.49       54.32     0.71 o
   6   4   1      109.81      109.07     1.21 o
   7   4   1       86.49       86.24     1.72 o
  -7   5   1       12.52       13.98     4.38 <
  -6   5   1       51.18       51.08     0.96 o
  -5   5   1       77.73       77.61     1.04 o
  -4   5   1      102.50      101.86     1.11 o
  -3   5   1       39.79       38.61     0.51 o
  -2   5   1      132.41      134.77     1.38 o
  -1   5   1      148.04      147.87     1.51 o
   0   5   1      118.84      122.24     1.22 o
   1   5   1       38.79       40.74     0.51 o
   2   5   1      186.56      185.76     1.89 o
   3   5   1      116.81      117.19     1.21 o
   4   5   1      112.32      110.90     1.19 o
   5   5   1       98.90       96.70     1.08 o
   6   5   1      127.12      125.48     1.41 o
   7   5   1       59.84       59.60     1.76 o
  -7   6   1      109.57      110.06     1.51 o
  -6   6   1       43.28       44.29     1.01 o
  -5   6   1      208.88      208.41     2.20 o
  -4   6   1        5.73        5.29     3.37 <
  -3   6   1      193.65      194.78     1.99 o
  -2   6   1       67.31       66.11     0.81 o
  -1   6   1      256.05      254.35     2.58 o
   0   6   1       12.61       11.28     0.69 o
   1   6   1      218.94      221.41     2.22 o
   2   6   1       80.45       80.26     0.89 o
   3   6   1      108.54      111.44     1.15 o
   4   6   1        9.16       10.44     1.40 o
   5   6   1      151.44      150.30     1.62 o
   6   6   1       19.32       19.43     1.88 o
   7   6   1       89.97       90.44     1.79 o
  -7   7   1       10.07       15.99     9.40 <
  -6   7   1       52.73       51.88     1.02 o
  -5   7   1       27.01       27.39     1.21 o
  -4   7   1      124.72      125.71     1.36 o
  -3   7   1       48.48       50.02     0.73 o
  -2   7   1      102.15      101.85     1.12 o
  -1   7   1       33.36       34.02     0.54 o
   0   7   1      124.48      123.85     1.30 o
   1   7   1       69.94       67.87     0.81 o
   2   7   1       87.94       87.50     1.00 o
   3   7   1       10.83       11.63     1.55 o
   4   7   1      120.27      119.46     1.29 o
   5   7   1       49.51       49.50     0.86 o
   6   7   1       94.48       95.45     1.23 o
   7   7   1       21.31       22.24     3.96 <
  -6   8   1      119.99      120.45     1.45 o
  -5   8   1       40.42       39.12     1.00 o
  -4   8   1      194.72      195.18     2.02 o
  -3   8   1       95.37       94.94     1.09 o
  -2   8   1      184.54      186.22     1.91 o
  -1   8   1       71.09       69.96     0.83 o
   0   8   1      181.63      183.61     1.86 o
   1   8   1      126.03      125.93     1.33 o
   2   8   1      141.91      141.75     1.50 o
   3   8   1       31.68       32.88     0.74 o
   4   8   1      123.03      122.21     1.32 o
   5   8   1       69.39       69.69     0.97 o
   6   8   1       90.10       89.56     1.22 o
  -6   9   1       11.36       10.37     3.83 <
  -5   9   1       86.42       86.67     1.19 o
  -4   9   1       11.48       11.98     2.55 <
  -3   9   1       45.04       44.56     0.78 o
  -2   9   1       21.93       22.77     0.93 o
  -1   9   1      107.13      107.50     1.19 o
   0   9   1        6.00        3.15     2.68 <
   1   9   1       59.92       60.40     0.77 o
   2   9   1        4.95        5.17     4.08 <
   3   9   1      114.34      114.47     1.27 o
   4   9   1       19.76       19.80     1.17 o
   5   9   1       78.49       77.43     1.14 o
   6   9   1       25.58       25.85     1.96 o
  -5  10   1       81.60       81.19     1.19 o
  -4  10   1      175.61      172.89     1.89 o
  -3  10   1      128.64      129.72     1.41 o
  -2  10   1      120.69      121.71     1.33 o
  -1  10   1      105.03      105.30     1.18 o
   0  10   1      174.21      174.88     1.82 o
   1  10   1      100.37      100.48     1.14 o
   2  10   1      119.02      119.10     1.31 o
   3  10   1       83.93       83.59     1.03 o
   4  10   1      124.59      124.63     1.36 o
   5  10   1       79.65       79.33     1.11 o
  -5  11   1       35.24       33.11     1.54 o
  -4  11   1       23.83       26.79     1.59 o
  -3  11   1        7.26        6.15     3.84 <
  -2  11   1       58.16       58.47     0.86 o
  -1  11   1       32.85       32.16     0.84 o
   0  11   1       70.10       70.34     0.98 o
   1  11   1       54.56       55.30     0.90 o
   2  11   1       26.85       27.19     0.96 o
   3  11   1       71.48       71.44     0.96 o
   4  11   1      103.58      103.51     1.22 o
   5  11   1       76.95       76.15     1.12 o
  -4  12   1       15.45       15.77     2.84 <
  -3  12   1      152.08      152.24     1.64 o
  -2  12   1        8.52        7.27     3.59 <
  -1  12   1      170.27      169.81     1.83 o
   0  12   1       31.19       32.80     1.06 o
   1  12   1      166.67      165.31     1.80 o
   2  12   1        9.71        8.21     3.54 <
   3  12   1      124.69      124.53     1.37 o
   4  12   1        8.07       10.08     5.49 <
  -3  13   1        7.02        5.72     5.83 <
  -2  13   1       22.93       21.87     1.76 o
  -1  13   1       45.10       46.15     0.98 o
   0  13   1       31.69       30.77     1.24 o
   1  13   1        9.35        7.14     4.15 <
   2  13   1       52.70       52.33     0.92 o
   3  13   1       20.43       21.32     2.24 o
  -1  14   1       70.89       71.09     1.01 o
   0  14   1      142.05      140.30     1.61 o
   1  14   1       40.73       41.88     1.10 o
  -8   0   2      126.10      124.33     1.64 o
  -6   0   2       80.80       79.61     1.42 o
  -4   0   2      135.59      135.44     1.45 o
  -2   0   2       43.57       42.80     0.56 o
   0   0   2      229.62      230.37     2.34 o
   2   0   2       53.83       55.82     0.67 o
   4   0   2       65.27       66.77     0.85 o
   6   0   2       56.14       56.21     1.07 o
   8   0   2        8.72        3.71    10.72 <
  -8   1   2       40.07       39.54     1.65 o
  -7   1   2       63.95       63.74     1.04 o
  -6   1   2       58.84       57.03     0.95 o
  -5   1   2      151.77      150.42     1.60 o
  -4   1   2       92.53       92.09     1.00 o
  -3   1   2      229.91      221.11     2.32 o
  -2   1   2       34.34       31.88     0.43 o
  -1   1   2      187.94      186.24     1.89 o
   0   1   2      170.35      170.24     1.71 o
   1   1   2      169.17      169.08     1.70 o
   2   1   2       61.51       56.99     0.66 o
   3   1   2      193.76      193.90     1.96 o
   4   1   2      125.98      126.91     1.31 o
   5   1   2      121.11      121.67     1.28 o
   6   1   2       40.83       40.88     0.83 o
   7   1   2      115.27      113.65     1.49 o
   8   1   2       74.52       73.88     1.33 o
  -8   2   2       64.41       66.57     1.33 o
  -7   2   2      106.73      105.48     1.31 o
  -6   2   2       78.14       78.39     1.05 o
  -5   2   2       99.14       98.27     1.11 o
  -4   2   2       77.97       77.38     0.90 o
  -3   2   2      132.70      134.62     1.38 o
  -2   2   2      113.95      112.77     1.16 o
  -1   2   2       58.34       62.50     0.61 o
   0   2   2       79.55       78.34     0.81 o
   1   2   2      246.34      245.85     2.48 o
   2   2   2       37.02       38.70     0.47 o
   3   2   2       99.44       99.56     1.04 o
   4   2   2       38.06       38.91     0.54 o
   5   2   2      109.29      109.34     1.16 o
   6   2   2       31.75       32.16     0.76 o
   7   2   2       13.05       14.51     3.54 <
   8   2   2        7.69        5.17     8.19 <
  -8   3   2       91.02       91.69     1.44 o
  -7   3   2        9.50       12.75     5.70 <
  -6   3   2      106.28      106.64     1.27 o
  -5   3   2       84.75       84.75     1.00 o
  -4   3   2      119.68      121.99     1.28 o
  -3   3   2        7.06        0.59     1.56 <
  -2   3   2      157.99      158.27     1.60 o
  -1   3   2      121.71      115.83     1.25 o
   0   3   2      207.37      209.29     2.08 o
   1   3   2        9.92        4.36     0.66 o
   2   3   2      228.74      226.45     2.30 o
   3   3   2        6.52        4.24     1.25 <
   4   3   2      151.51      153.71     1.55 o
   5   3   2       49.86       49.39     0.67 o
   6   3   2      119.00      118.93     1.28 o
   7   3   2        8.35        7.98     5.73 <
  -7   4   2      111.73      113.25     1.51 o
  -6   4   2       10.46        7.59     4.00 <
  -5   4   2      156.32      156.70     1.65 o
  -4   4   2       49.50       49.09     0.72 o
  -3   4   2      115.67      115.53     1.21 o
  -2   4   2       13.79       12.59     0.59 o
  -1   4   2       35.85       40.44     0.52 o
   0   4   2        6.58        6.38     0.92 o
   1   4   2       98.64       99.30     1.02 o
   2   4   2       42.07       41.83     0.53 o
   3   4   2      109.50      107.82     1.14 o
   4   4   2       21.20       21.56     0.60 o
   5   4   2       63.47       64.52     0.77 o
   6   4   2       10.71        9.89     2.01 <
   7   4   2       46.20       45.36     1.76 o
  -7   5   2      102.73      104.08     1.47 o
  -6   5   2       52.23       54.58     1.21 o
  -5   5   2      172.02      172.85     1.85 o
  -4   5   2       12.77       12.45     1.10 o
  -3   5   2      153.34      153.68     1.57 o
  -2   5   2       68.91       70.45     0.78 o
  -1   5   2      290.53      287.14     2.92 o
   0   5   2      219.06      210.69     2.20 o
   1   5   2      215.60      215.30     2.18 o
   2   5   2      157.83      157.33     1.61 o
   3   5   2      178.36      180.54     1.81 o
   4   5   2       68.19       68.24     0.80 o
   5   5   2      167.08      167.21     1.72 o
   6   5   2       67.70       68.23     1.02 o
   7   5   2      105.85      106.06     1.84 o
  -7   6   2       16.55       16.55     3.62 <
  -6   6   2      134.17      135.74     1.66 o
  -5   6   2       56.82       58.76     0.96 o
  -4   6   2      122.31      121.79     1.33 o
  -3   6   2       13.17       14.05     1.09 o
  -2   6   2      136.63      138.67     1.42 o
  -1   6   2        3.91        1.15     2.65 <
   0   6   2       79.24       81.04     0.86 o
   1   6   2       54.56       54.10     0.65 o
   2   6   2       76.49       76.34     0.84 o
   3   6   2       56.30       55.59     0.68 o
   4   6   2       80.53       80.09     0.91 o
   5   6   2       34.71       34.60     0.68 o
   6   6   2       37.66       37.42     1.07 o
   7   6   2       17.93       20.50     4.68 <
  -7   7   2       96.82       97.67     1.48 o
  -6   7   2       69.04       68.45     1.30 o
  -5   7   2       57.87       57.97     1.00 o
  -4   7   2      126.42      126.41     1.38 o
  -3   7   2      129.40      128.75     1.36 o
  -2   7   2       98.10       98.52     1.07 o
  -1   7   2      130.07      131.60     1.38 o
   0   7   2      154.25      154.69     1.59 o
   1   7   2      176.93      176.58     1.81 o
   2   7   2       74.77       74.18     0.83 o
   3   7   2      153.19      154.31     1.58 o
   4   7   2      138.20      138.58     1.46 o
   5   7   2      121.35      121.71     1.42 o
   6   7   2       63.42       62.62     1.06 o
   7   7   2       99.36       99.91     1.86 o
  -6   8   2       89.25       89.28     1.40 o
  -5   8   2       86.57       85.87     1.18 o
  -4   8   2       41.20       41.46     0.96 o
  -3   8   2       69.51       68.75     0.85 o
  -2   8   2      139.73      140.30     1.46 o
  -1   8   2       96.66       96.71     1.09 o
   0   8   2       47.66       48.61     0.68 o
   1   8   2       17.55       16.97     0.89 o
   2   8   2       80.71       80.07     0.93 o
   3   8   2       82.05       81.69     0.95 o
   4   8   2       61.29       60.29     0.82 o
   5   8   2       43.95       45.53     0.92 o
   6   8   2       12.72       12.77     3.64 <
  -6   9   2      121.68      123.22     1.63 o
  -5   9   2       35.72       35.92     1.17 o
  -4   9   2      127.92      127.13     1.49 o
  -3   9   2       30.31       29.62     0.79 o
  -2   9   2      235.77      235.93     2.40 o
  -1   9   2       43.05       41.74     0.75 o
   0   9   2      172.25      171.89     1.78 o
   1   9   2       58.89       59.40     0.77 o
   2   9   2      292.93      295.43     2.97 o
   3   9   2       27.46       28.27     0.76 o
   4   9   2      148.94      149.86     1.58 o
   5   9   2        3.02        5.88    12.03 <
   6   9   2      166.55      166.13     1.86 o
  -5  10   2       96.05       95.94     1.29 o
  -4  10   2       42.77       42.61     1.06 o
  -3  10   2       60.56       59.53     0.88 o
  -2  10   2       18.75       17.38     1.09 o
  -1  10   2       86.76       85.64     1.00 o
   0  10   2        6.47        4.38     3.34 <
   1  10   2       38.57       40.41     0.67 o
   2  10   2       34.72       34.85     0.73 o
   3  10   2       87.29       87.50     1.02 o
   4  10   2       19.69       20.73     1.49 o
   5  10   2       25.61       26.86     1.67 o
  -5  11   2       83.14       83.15     1.24 o
  -4  11   2       55.48       55.80     0.99 o
  -3  11   2      134.02      131.69     1.47 o
  -2  11   2       64.38       63.41     0.86 o
  -1  11   2      128.93      129.32     1.39 o
   0  11   2       92.55       93.14     1.07 o
   1  11   2      190.43      191.96     1.99 o
   2  11   2       83.62       83.51     1.00 o
   3  11   2      152.88      151.79     1.62 o
   4  11   2       84.39       84.54     1.07 o
   5  11   2      127.62      125.28     1.54 o
  -4  12   2       73.46       73.37     1.10 o
  -3  12   2       12.71       14.34     2.65 <
  -2  12   2       73.22       71.67     0.94 o
  -1  12   2        5.68        2.22     5.20 <
   0  12   2       77.49       78.02     1.01 o
   1  12   2       21.02       21.87     1.39 o
   2  12   2       89.93       91.17     1.11 o
   3  12   2        2.79        1.06    12.75 <
   4  12   2       59.59       60.39     1.03 o
  -3  13   2      115.23      114.41     1.39 o
  -2  13   2       96.59       96.28     1.23 o
  -1  13   2      119.09      119.99     1.36 o
   0  13   2       69.38       70.45     0.98 o
   1  13   2      147.44      148.06     1.61 o
   2  13   2       98.88       99.40     1.20 o
   3  13   2      129.65      130.00     1.56 o
  -1  14   2       83.89       82.08     1.10 o
   0  14   2       49.36       49.12     0.97 o
   1  14   2       22.11       23.84     2.12 o
  -7   0   3       13.14        8.31     3.82 <
  -5   0   3       55.41       55.32     1.24 o
  -3   0   3       52.94       50.80     0.75 o
  -1   0   3       95.35       90.41     1.02 o
   1   0   3       11.91       11.20     0.75 o
   3   0   3       68.45       67.00     0.93 o
   5   0   3       58.69       59.76     0.89 o
   7   0   3       11.83       12.48     3.74 <
  -8   1   3      128.35      128.52     1.67 o
  -7   1   3       87.49       87.46     1.18 o
  -6   1   3      231.55      231.21     2.41 o
  -5   1   3      111.30      110.83     1.28 o
  -4   1   3      199.83      199.61     2.04 o
  -3   1   3       90.23       92.82     0.95 o
  -2   1   3      325.34      327.55     3.33 o
  -1   1   3      192.84      189.85     1.94 o
   0   1   3      269.41      272.28     2.73 o
   1   1   3      152.15      151.66     1.54 o
   2   1   3      202.76      208.19     2.04 o
   3   1   3      157.04      156.65     1.61 o
   4   1   3      205.88      206.70     2.09 o
   5   1   3      107.03      106.25     1.15 o
   6   1   3      204.80      204.74     2.12 o
   7   1   3       98.89       96.87     1.21 o
   8   1   3      116.59      115.36     1.58 o
  -8   2   3       24.31       22.00     4.15 <
  -7   2   3       19.80       19.82     2.60 o
  -6   2   3       56.10       56.04     0.95 o
  -5   2   3        4.48        2.19     5.06 <
  -4   2   3       23.79       25.37     0.74 o
  -3   2   3       29.57       28.90     0.61 o
  -2   2   3       15.01       13.50     0.41 o
  -1   2   3       85.75       83.68     0.89 o
   0   2   3       22.41       19.31     0.47 o
   1   2   3       25.93       24.17     0.51 o
   2   2   3       24.96       22.36     0.47 o
   3   2   3       35.43       34.39     0.50 o
   4   2   3       63.26       62.52     0.74 o
   5   2   3       12.85       13.93     1.10 o
   6   2   3       39.92       40.23     0.76 o
   7   2   3       23.12       23.47     1.37 o
  -8   3   3        9.34        9.58     7.81 <
  -7   3   3      187.43      188.50     2.12 o
  -6   3   3       21.09       20.82     1.98 o
  -5   3   3      173.27      173.20     1.81 o
  -4   3   3       63.57       63.29     0.81 o
  -3   3   3      332.57      330.91     3.44 o
  -2   3   3       42.36       39.50     0.49 o
  -1   3   3      290.36      296.09     2.94 o
   0   3   3      175.76      169.72     1.78 o
   1   3   3      360.21      364.06     3.68 o
   2   3   3       50.49       46.80     0.58 o
   3   3   3      308.63      308.13     3.10 o
   4   3   3       68.77       69.18     0.79 o
   5   3   3      178.18      177.72     1.83 o
   6   3   3       19.58       20.19     1.17 o
   7   3   3      196.35      195.13     2.07 o
  -7   4   3        9.71        9.70     5.69 <
  -6   4   3       19.59       19.31     1.93 o
  -5   4   3       34.81       34.93     0.76 o
  -4   4   3       28.00       28.01     0.74 o
  -3   4   3       63.48       64.17     0.75 o
  -2   4   3       48.61       48.58     0.63 o
  -1   4   3       10.48        9.30     0.70 o
   0   4   3       42.37       42.75     0.53 o
   1   4   3       43.68       47.64     0.53 o
   2   4   3       33.10       31.70     0.47 o
   3   4   3       32.35       31.44     0.52 o
   4   4   3       12.90       11.99     0.99 o
   5   4   3       18.91       18.72     0.84 o
   6   4   3       34.43       34.52     0.74 o
   7   4   3       18.07       17.27     2.37 o
  -7   5   3       60.65       61.56     1.34 o
  -6   5   3      138.83      138.72     1.69 o
  -5   5   3      168.21      168.10     1.81 o
  -4   5   3      164.82      164.97     1.72 o
  -3   5   3      152.18      151.77     1.57 o
  -2   5   3      231.97      230.27     2.34 o
  -1   5   3      231.87      228.46     2.34 o
   0   5   3      162.79      166.59     1.65 o
   1   5   3      195.11      193.73     1.97 o
   2   5   3      232.16      231.91     2.34 o
   3   5   3      118.71      118.92     1.23 o
   4   5   3      134.29      133.02     1.39 o
   5   5   3      117.45      117.74     1.27 o
   6   5   3      145.81      145.14     1.56 o
   7   5   3       58.52       60.69     1.82 o
  -7   6   3        6.69        7.48     9.85 <
  -6   6   3       10.90        9.25     4.62 <
  -5   6   3        8.63        7.52     3.74 <
  -4   6   3        9.60       10.99     2.64 <
  -3   6   3       30.76       29.60     0.66 o
  -2   6   3       28.04       28.83     0.61 o
  -1   6   3       11.76       10.73     0.99 o
   0   6   3        6.75        2.23     1.31 <
   1   6   3       37.75       35.87     0.55 o
   2   6   3       21.08       20.54     0.56 o
   3   6   3       69.50       69.06     0.79 o
   4   6   3        2.63        3.04     5.98 <
   5   6   3       60.06       63.32     0.91 o
   6   6   3        9.79        9.37     3.26 <
   7   6   3       32.77       33.46     2.97 o
  -7   7   3       42.09       42.22     1.77 o
  -6   7   3      123.52      123.74     1.61 o
  -5   7   3       63.25       63.22     1.02 o
  -4   7   3      243.98      245.50     2.54 o
  -3   7   3       40.32       40.74     0.69 o
  -2   7   3      227.22      225.52     2.31 o
  -1   7   3      112.84      112.58     1.20 o
   0   7   3      263.45      262.34     2.65 o
   1   7   3       57.13       57.52     0.69 o
   2   7   3      171.53      171.54     1.75 o
   3   7   3       66.83       66.67     0.78 o
   4   7   3      195.69      194.39     2.00 o
   5   7   3       79.56       79.37     0.96 o
   6   7   3      135.96      134.33     1.58 o
  -6   8   3        0.00        3.62    54.61 <
  -5   8   3        6.16        3.90     6.26 <
  -4   8   3       15.17       13.73     1.89 o
  -3   8   3       48.14       47.11     0.72 o
  -2   8   3       20.14       20.37     0.82 o
  -1   8   3       12.03       12.23     1.24 o
   0   8   3       29.49       29.39     0.57 o
   1   8   3       70.16       69.73     0.80 o
   2   8   3       16.86       17.84     0.91 o
   3   8   3       68.75       71.32     0.83 o
   4   8   3       63.76       65.62     0.84 o
   5   8   3        4.96        2.67     6.32 <
   6   8   3       39.85       40.30     1.29 o
  -6   9   3       28.00       27.91     2.47 o
  -5   9   3      151.18      150.05     1.72 o
  -4   9   3       56.96       57.70     1.04 o
  -3   9   3      191.55      191.99     1.99 o
  -2   9   3       36.98       37.77     0.70 o
  -1   9   3      194.45      195.05     2.00 o
   0   9   3       41.26       41.38     0.66 o
   1   9   3      183.70      183.36     1.89 o
   2   9   3       14.74       14.38     1.14 o
   3   9   3      132.48      130.54     1.42 o
   4   9   3       33.43       34.63     0.86 o
   5   9   3      149.56      148.22     1.66 o
   6   9   3       29.88       30.06     1.84 o
  -5  10   3       34.74       36.82     1.43 o
  -4  10   3       18.07       18.20     2.38 o
  -3  10   3        7.77        8.48     3.42 <
  -2  10   3       22.73       23.32     0.96 o
  -1  10   3       19.72       19.62     1.08 o
   0  10   3        8.22        4.29     2.41 <
   1  10   3       21.29       21.76     0.94 o
   2  10   3        7.35        7.47     2.82 <
   3  10   3       33.07       33.39     0.89 o
   4  10   3       57.23       56.99     0.90 o
   5  10   3       18.96       19.43     2.33 o
  -5  11   3       91.34       91.45     1.30 o
  -4  11   3      134.23      135.18     1.59 o
  -3  11   3       76.71       76.40     1.00 o
  -2  11   3       94.29       93.66     1.09 o
  -1  11   3      117.66      118.45     1.29 o
   0  11   3      164.26      165.25     1.72 o
   1  11   3       94.48       94.70     1.12 o
   2  11   3       87.11       86.15     1.07 o
   3  11   3       73.96       74.42     0.99 o
   4  11   3      120.51      118.52     1.37 o
   5  11   3       75.30       75.06     1.20 o
  -4  12   3       15.75       16.50     3.63 <
  -3  12   3       15.64       16.70     2.66 <
  -2  12   3       10.56       12.56     2.87 <
  -1  12   3       35.28       35.00     0.85 o
   0  12   3       17.02       18.15     1.80 o
   1  12   3       12.06       14.00     2.41 <
   2  12   3        7.06        6.81     4.40 <
   3  12   3       31.97       34.68     1.29 o
   4  12   3       20.89       20.91     2.21 o
  -3  13   3       34.36       37.10     1.41 o
  -2  13   3      113.95      114.55     1.32 o
  -1  13   3       59.44       58.42     0.94 o
   0  13   3      122.19      122.03     1.39 o
   1  13   3       39.20       37.19     0.98 o
   2  13   3      107.88      107.00     1.33 o
   3  13   3       28.99       25.99     3.31 o
  -1  14   3       18.12       17.42     3.16 <
   0  14   3       17.75       18.35     2.76 o
   1  14   3       30.75       32.47     1.86 o
  -8   0   4       66.66       67.60     1.87 o
  -6   0   4      139.15      139.67     1.80 o
  -4   0   4      105.90      107.24     1.42 o
  -2   0   4      109.46      114.94     1.22 o
   0   0   4      327.59      329.92     3.40 o
   2   0   4      166.78      167.17     1.70 o
   4   0   4      302.61      303.19     3.08 o
   6   0   4      116.91      117.02     1.48 o
  -8   1   4       69.34       69.35     1.20 o
  -7   1   4       98.08       98.45     1.26 o
  -6   1   4       81.44       80.17     1.10 o
  -5   1   4      163.60      164.16     1.75 o
  -4   1   4      164.41      164.71     1.71 o
  -3   1   4      219.47      217.06     2.22 o
  -2   1   4      124.28      122.14     1.28 o
  -1   1   4       56.31       60.08     0.68 o
   0   1   4      215.90      218.78     2.18 o
   1   1   4      130.89      134.51     1.35 o
   2   1   4       51.17       52.36     0.62 o
   3   1   4      127.08      125.55     1.33 o
   4   1   4      115.63      116.76     1.24 o
   5   1   4      134.45      134.84     1.42 o
   6   1   4       69.22       70.72     0.97 o
   7   1   4       93.63       92.40     1.18 o
  -7   2   4       20.84       22.22     2.64 o
  -6   2   4       73.20       73.11     1.05 o
  -5   2   4      104.06      103.04     1.23 o
  -4   2   4       36.15       34.83     0.60 o
  -3   2   4       49.95       50.89     0.61 o
  -2   2   4       91.63       91.21     0.97 o
  -1   2   4      145.42      151.59     1.49 o
   0   2   4       89.27       89.83     0.94 o
   1   2   4      111.15      117.37     1.16 o
   2   2   4      167.41      168.48     1.71 o
   3   2   4      199.53      200.65     2.01 o
   4   2   4      103.03      103.43     1.11 o
   5   2   4      130.18      129.55     1.38 o
   6   2   4      101.41      100.22     1.16 o
   7   2   4      119.17      120.23     1.38 o
  -7   3   4        3.69        1.43    14.85 <
  -6   3   4      130.47      129.33     1.61 o
  -5   3   4       11.80       11.75     2.16 <
  -4   3   4      216.95      214.97     2.22 o
  -3   3   4        8.19        6.65     1.36 o
  -2   3   4      248.68      247.26     2.50 o
  -1   3   4       19.15       14.67     0.56 o
   0   3   4      258.83      257.21     2.61 o
   1   3   4       26.70       25.43     0.50 o
   2   3   4      216.75      217.14     2.19 o
   3   3   4       72.49       70.00     0.82 o
   4   3   4      188.01      189.02     1.92 o
   5   3   4       38.73       38.04     0.68 o
   6   3   4      127.93      127.49     1.40 o
   7   3   4       23.82       23.75     1.58 o
  -7   4   4       62.85       62.93     1.30 o
  -6   4   4       20.47       23.31     2.33 o
  -5   4   4       73.36       72.70     1.19 o
  -4   4   4       56.22       56.79     0.78 o
  -3   4   4      149.10      147.98     1.52 o
  -2   4   4       31.27       32.01     0.53 o
  -1   4   4      156.52      155.72     1.60 o
   0   4   4       42.24       44.08     0.57 o
   1   4   4      175.36      174.39     1.77 o
   2   4   4       84.01       82.06     0.89 o
   3   4   4      182.00      182.00     1.86 o
   4   4   4       67.77       66.97     0.78 o
   5   4   4      144.56      145.03     1.54 o
   6   4   4       37.81       37.89     0.82 o
   7   4   4      123.75      122.91     1.50 o
  -7   5   4      113.60      113.25     1.57 o
  -6   5   4       79.62       79.22     1.31 o
  -5   5   4      154.57      153.91     1.69 o
  -4   5   4       22.17       21.85     1.10 o
  -3   5   4      153.28      154.26     1.59 o
  -2   5   4       80.19       79.34     0.89 o
  -1   5   4      164.87      166.16     1.67 o
   0   5   4       68.54       67.99     0.76 o
   1   5   4      180.28      182.71     1.83 o
   2   5   4       86.19       87.61     0.92 o
   3   5   4      116.07      115.26     1.21 o
   4   5   4       68.28       67.24     0.81 o
   5   5   4      154.95      156.59     1.64 o
   6   5   4       33.76       33.04     0.90 o
   7   5   4       67.08       67.99     1.36 o
  -7   6   4       37.85       41.83     1.80 o
  -6   6   4       60.89       61.33     1.29 o
  -5   6   4        3.55        2.67     8.38 <
  -4   6   4       87.47       87.52     1.12 o
  -3   6   4      131.81      130.41     1.39 o
  -2   6   4       64.55       64.56     0.81 o
  -1   6   4       38.25       37.42     0.55 o
   0   6   4      152.19      153.12     1.55 o
   1   6   4       87.00       85.69     0.94 o
   2   6   4      155.89      155.22     1.60 o
   3   6   4       23.89       23.80     0.60 o
   4   6   4      142.01      143.26     1.48 o
   5   6   4       21.94       23.26     1.13 o
   6   6   4      125.67      124.01     1.44 o
   7   6   4       19.56       20.82     4.13 <
  -6   7   4       79.96       81.68     1.37 o
  -5   7   4      149.44      148.85     1.68 o
  -4   7   4      130.40      131.83     1.49 o
  -3   7   4      126.00      125.84     1.35 o
  -2   7   4       84.66       84.36     0.98 o
  -1   7   4      177.07      178.31     1.81 o
   0   7   4      159.37      157.77     1.63 o
   1   7   4      134.83      134.84     1.40 o
   2   7   4      116.50      117.19     1.23 o
   3   7   4      179.31      179.34     1.83 o
   4   7   4      108.02      110.71     1.22 o
   5   7   4       93.79       94.57     1.12 o
   6   7   4       70.42       71.22     1.04 o
  -6   8   4       39.60       40.81     1.61 o
  -5   8   4       23.47       24.54     1.71 o
  -4   8   4       50.48       51.58     1.00 o
  -3   8   4       49.00       50.31     0.76 o
  -2   8   4       70.11       70.53     0.86 o
  -1   8   4       53.02       53.19     0.73 o
   0   8   4       66.72       66.46     0.78 o
   1   8   4      113.27      112.95     1.20 o
   2   8   4      160.30      159.16     1.65 o
   3   8   4       76.02       77.00     0.92 o
   4   8   4       37.65       35.89     0.76 o
   5   8   4       89.45       89.15     1.06 o
   6   8   4      107.67      106.32     1.38 o
  -6   9   4      146.81      146.38     1.85 o
  -5   9   4       24.23       26.18     1.85 o
  -4   9   4      118.89      118.91     1.43 o
  -3   9   4        6.12        3.65     4.60 <
  -2   9   4      172.54      170.76     1.79 o
  -1   9   4       21.96       22.20     0.87 o
   0   9   4      110.97      112.17     1.21 o
   1   9   4       28.57       27.67     0.64 o
   2   9   4      189.91      189.88     1.95 o
   3   9   4       22.81       22.60     1.00 o
   4   9   4      107.44      107.02     1.21 o
   5   9   4        0.00        1.54    46.18 <
   6   9   4      100.96       99.89     1.85 o
  -5  10   4       36.04       38.04     1.37 o
  -4  10   4        7.27        4.82     5.48 <
  -3  10   4       98.92       99.21     1.20 o
  -2  10   4       40.21       41.11     0.75 o
  -1  10   4       83.97       83.79     0.99 o
   0  10   4       21.34       22.65     1.03 o
   1  10   4      128.29      128.69     1.39 o
   2  10   4       32.54       32.75     0.71 o
   3  10   4       78.55       78.18     0.97 o
   4  10   4        6.36        6.26     5.10 <
   5  10   4       88.10       88.44     1.19 o
  -4  11   4       67.35       67.30     1.16 o
  -3  11   4      131.19      131.51     1.56 o
  -2  11   4       66.14       65.49     0.88 o
  -1  11   4      158.25      157.04     1.67 o
   0  11   4       46.15       47.27     0.78 o
   1  11   4      120.97      120.60     1.35 o
   2  11   4       33.22       32.77     1.06 o
   3  11   4      142.58      144.33     1.56 o
   4  11   4       36.99       37.60     1.09 o
  -4  12   4       36.57       36.36     1.63 o
  -3  12   4        3.69        4.08    14.55 <
  -2  12   4       71.48       72.48     1.06 o
  -1  12   4       21.99       22.45     1.37 o
   0  12   4       58.59       58.10     0.91 o
   1  12   4        4.23        2.43     7.56 <
   2  12   4       82.96       82.54     1.13 o
   3  12   4       18.77       17.99     2.35 o
  -2  13   4       73.98       73.85     1.03 o
  -1  13   4      120.48      118.07     1.37 o
   0  13   4       34.28       34.25     1.15 o
   1  13   4       77.79       75.78     1.11 o
   2  13   4       61.84       63.12     1.14 o
  -7   0   5       83.66       81.73     1.33 o
  -5   0   5       93.02       92.86     1.43 o
  -3   0   5      191.78      191.27     2.01 o
  -1   0   5      233.74      236.04     2.39 o
   1   0   5      294.25      294.88     2.98 o
   3   0   5      190.32      192.37     1.97 o
   5   0   5      105.45      107.53     1.26 o
   7   0   5      120.90      120.67     1.58 o
  -7   1   5       43.95       44.12     1.27 o
  -6   1   5      122.73      124.00     1.43 o
  -5   1   5       78.46       78.51     1.05 o
  -4   1   5       77.73       77.51     0.93 o
  -3   1   5       24.30       24.84     0.51 o
  -2   1   5      128.15      130.07     1.34 o
  -1   1   5      124.83      122.71     1.31 o
   0   1   5      105.36      105.14     1.11 o
   1   1   5       41.02       40.95     0.59 o
   2   1   5       82.50       83.39     0.90 o
   3   1   5       59.93       60.16     0.76 o
   4   1   5       66.00       67.62     0.84 o
   5   1   5       33.29       33.81     0.71 o
   6   1   5        6.69        6.20     4.09 <
   7   1   5       19.40       20.28     2.00 o
  -7   2   5       32.51       32.38     1.74 o
  -6   2   5       96.14       95.73     1.21 o
  -5   2   5       37.78       35.81     0.91 o
  -4   2   5      116.18      115.96     1.23 o
  -3   2   5      104.71      103.77     1.10 o
  -2   2   5      300.20      295.03     3.03 o
  -1   2   5       19.81       15.77     0.71 o
   0   2   5      258.25      257.16     2.61 o
   1   2   5      144.52      144.43     1.50 o
   2   2   5      254.01      256.07     2.57 o
   3   2   5       90.92       90.64     1.01 o
   4   2   5      114.93      116.11     1.25 o
   5   2   5       41.19       40.56     0.75 o
   6   2   5      161.07      160.74     1.71 o
   7   2   5       70.05       70.02     1.04 o
  -7   3   5       98.52       98.31     1.46 o
  -6   3   5       17.33       20.57     2.65 o
  -5   3   5      111.43      111.95     1.30 o
  -4   3   5       19.11       17.94     0.93 o
  -3   3   5       90.84       91.19     0.97 o
  -2   3   5       67.69       68.52     0.80 o
  -1   3   5      155.19      156.04     1.59 o
   0   3   5       24.30       22.43     0.63 o
   1   3   5      130.11      128.26     1.34 o
   2   3   5       45.55       45.18     0.65 o
   3   3   5       81.96       81.98     0.91 o
   4   3   5        4.89        5.06     3.29 <
   5   3   5        5.05        4.74     4.28 <
   6   3   5       17.60       16.09     1.58 o
   7   3   5       13.77       11.12     2.86 <
  -7   4   5       95.24       95.87     1.45 o
  -6   4   5       93.80       93.35     1.38 o
  -5   4   5       26.28       26.34     1.39 o
  -4   4   5      119.02      118.73     1.30 o
  -3   4   5      168.01      166.25     1.73 o
  -2   4   5      158.73      160.83     1.63 o
  -1   4   5      142.92      139.96     1.48 o
   0   4   5      181.02      182.09     1.85 o
   1   4   5      160.77      159.44     1.64 o
   2   4   5      103.15      106.27     1.10 o
   3   4   5      100.34      102.55     1.08 o
   4   4   5      138.41      138.25     1.45 o
   5   4   5       73.30       73.97     0.98 o
   6   4   5      121.02      121.44     1.35 o
   7   4   5       82.40       82.01     1.22 o
  -7   5   5       38.40       38.66     1.64 o
  -6   5   5       94.10       94.15     1.41 o
  -5   5   5       43.24       43.40     1.23 o
  -4   5   5       79.71       80.35     1.07 o
  -3   5   5       50.25       50.85     0.71 o
  -2   5   5      110.56      110.26     1.16 o
  -1   5   5       23.41       22.53     0.69 o
   0   5   5       83.38       83.70     0.93 o
   1   5   5      109.80      108.63     1.15 o
   2   5   5      104.36      103.96     1.09 o
   3   5   5       11.50        9.70     1.28 o
   4   5   5       54.09       54.34     0.72 o
   5   5   5       30.35       30.43     0.84 o
   6   5   5       18.53       18.90     1.90 o
   7   5   5        0.00        2.82    54.68 <
  -7   6   5       99.79      100.88     1.52 o
  -6   6   5       29.57       30.69     1.95 o
  -5   6   5      150.91      153.93     1.80 o
  -4   6   5       20.43       19.83     1.41 o
  -3   6   5      118.53      119.12     1.28 o
  -2   6   5       82.55       80.76     0.93 o
  -1   6   5      232.07      230.18     2.35 o
   0   6   5       32.00       30.88     0.57 o
   1   6   5      165.05      165.46     1.69 o
   2   6   5      127.21      127.42     1.33 o
   3   6   5      193.54      194.93     1.98 o
   4   6   5       12.50       11.52     1.48 o
   5   6   5      174.89      175.12     1.85 o
   6   6   5       46.04       46.29     0.97 o
  -6   7   5       57.76       57.78     1.35 o
  -5   7   5       64.51       65.21     1.07 o
  -4   7   5       94.37       96.71     1.22 o
  -3   7   5       51.23       51.69     0.76 o
  -2   7   5       55.94       56.73     0.73 o
  -1   7   5       79.30       77.87     0.91 o
   0   7   5       38.69       37.77     0.59 o
   1   7   5       21.91       20.90     0.70 o
   2   7   5       52.45       52.74     0.68 o
   3   7   5       78.22       79.42     0.91 o
   4   7   5       49.07       49.16     0.77 o
   5   7   5       22.04       21.18     1.37 o
   6   7   5       24.22       25.44     1.70 o
  -6   8   5      113.81      113.61     1.61 o
  -5   8   5       51.47       51.67     1.07 o
  -4   8   5      164.28      164.65     1.82 o
  -3   8   5       42.32       43.12     0.86 o
  -2   8   5      150.44      148.69     1.59 o
  -1   8   5       68.99       67.96     0.85 o
   0   8   5      178.81      178.50     1.83 o
   1   8   5       72.32       72.87     0.84 o
   2   8   5      178.19      178.79     1.83 o
   3   8   5       81.73       81.65     1.01 o
   4   8   5      174.84      174.49     1.85 o
   5   8   5       59.86       59.87     0.92 o
   6   8   5      121.79      121.28     1.43 o
  -5   9   5       66.97       66.83     1.14 o
  -4   9   5        9.48       10.31     3.92 <
  -3   9   5      122.25      122.96     1.39 o
  -2   9   5        8.99        7.52     2.65 <
  -1   9   5       60.29       59.66     0.81 o
   0   9   5       24.60       25.58     0.86 o
   1   9   5      111.04      111.31     1.18 o
   2   9   5        8.68        9.05     2.48 <
   3   9   5       39.64       40.90     0.76 o
   4   9   5        5.86        4.75     4.89 <
   5   9   5       72.54       73.58     0.97 o
  -5  10   5       89.77       91.19     1.29 o
  -4  10   5      126.96      128.81     1.53 o
  -3  10   5       99.80      100.81     1.31 o
  -2  10   5      113.56      112.74     1.28 o
  -1  10   5       90.41       90.95     1.05 o
   0  10   5      167.77      166.96     1.76 o
   1  10   5      105.26      106.01     1.18 o
   2  10   5      103.80      103.61     1.17 o
   3  10   5       91.32       91.24     1.08 o
   4  10   5      129.45      131.00     1.42 o
   5  10   5       96.83       97.50     1.26 o
  -4  11   5       92.45       92.88     1.31 o
  -3  11   5       27.84       25.63     1.58 o
  -2  11   5       30.62       29.38     0.94 o
  -1  11   5       34.37       33.69     0.83 o
   0  11   5       92.70       92.63     1.09 o
   1  11   5       39.81       40.19     0.90 o
   2  11   5       42.14       43.01     0.97 o
   3  11   5       19.13       19.23     2.21 o
   4  11   5       23.21       24.40     1.75 o
  -3  12   5      123.69      123.55     1.53 o
  -2  12   5       14.96       15.98     2.50 o
  -1  12   5      196.41      195.71     2.05 o
   0  12   5       14.90       14.89     2.10 o
   1  12   5      157.35      158.36     1.74 o
   2  12   5        7.82        2.29     5.30 <
   3  12   5      142.83      141.65     1.62 o
  -2  13   5       52.41       51.19     1.05 o
  -1  13   5       15.87       17.17     2.67 <
   0  13   5       72.24       73.63     1.09 o
   1  13   5       46.25       45.71     1.20 o
   2  13   5       51.86       53.89     1.91 o
  -6   0   6      194.48      195.56     2.15 o
  -4   0   6      216.73      217.67     2.25 o
  -2   0   6      198.03      198.61     2.05 o
   0   0   6      331.59      334.71     3.35 o
   2   0   6      166.83      167.62     1.75 o
   4   0   6      292.08      292.54     3.03 o
   6   0   6      132.43      133.42     1.65 o
  -7   1   6       59.13       58.88     1.13 o
  -6   1   6        4.62        1.78     7.58 <
  -5   1   6       19.26       20.95     1.32 o
  -4   1   6       35.71       36.87     0.61 o
  -3   1   6       66.42       64.60     0.81 o
  -2   1   6       38.62       38.98     0.65 o
  -1   1   6        7.64        6.67     1.40 <
   0   1   6       37.06       35.46     0.59 o
   1   1   6        6.28        2.77     1.76 <
   2   1   6       11.53       11.77     1.22 o
   3   1   6       50.90       49.36     0.73 o
   4   1   6       81.06       82.33     1.00 o
   5   1   6        7.67        4.38     2.95 <
   6   1   6        0.00        2.62    38.21 <
   7   1   6       20.33       20.27     1.94 o
  -7   2   6      142.98      141.82     1.78 o
  -6   2   6      110.14      111.07     1.48 o
  -5   2   6      239.69      239.87     2.49 o
  -4   2   6      113.29      111.85     1.22 o
  -3   2   6      252.68      252.28     2.56 o
  -2   2   6      180.22      181.27     1.85 o
  -1   2   6      253.59      254.62     2.57 o
   0   2   6      133.67      134.07     1.41 o
   1   2   6      258.76      263.77     2.63 o
   2   2   6      125.79      126.50     1.34 o
   3   2   6      196.61      198.18     2.02 o
   4   2   6      114.27      116.13     1.26 o
   5   2   6      191.50      193.05     1.99 o
   6   2   6       89.51       89.23     1.09 o
   7   2   6      107.81      108.13     1.32 o
  -7   3   6        8.27        6.67     7.36 <
  -6   3   6        9.10        4.38     5.39 <
  -5   3   6       30.60       29.94     1.37 o
  -4   3   6       42.82       42.43     0.77 o
  -3   3   6       30.25       30.04     0.63 o
  -2   3   6       38.66       38.42     0.66 o
  -1   3   6       55.09       52.17     0.75 o
   0   3   6        6.96        2.28     1.90 <
   1   3   6        5.84        2.30     1.95 <
   2   3   6       59.26       58.35     0.79 o
   3   3   6       74.54       73.49     0.90 o
   4   3   6       55.41       56.09     0.76 o
   5   3   6        7.20        3.43     3.27 <
   6   3   6       44.46       45.57     0.85 o
   7   3   6       18.99       19.26     2.49 o
  -7   4   6      135.11      137.26     1.73 o
  -6   4   6       26.88       28.67     1.95 o
  -5   4   6      201.84      204.61     2.22 o
  -4   4   6      133.48      135.55     1.49 o
  -3   4   6      251.27      251.85     2.55 o
  -2   4   6       22.08       22.85     0.78 o
  -1   4   6      216.60      217.02     2.20 o
   0   4   6       92.36       94.65     1.02 o
   1   4   6      193.29      194.28     1.97 o
   2   4   6       92.42       92.25     1.03 o
   3   4   6      163.16      162.98     1.69 o
   4   4   6       83.64       82.40     0.97 o
   5   4   6      151.29      150.84     1.61 o
   6   4   6       59.87       58.36     0.91 o
  -7   5   6       13.89       14.82     5.30 <
  -6   5   6       17.89       19.23     3.25 <
  -5   5   6        4.55        1.80     9.48 <
  -4   5   6        1.26        0.90    22.33 <
  -3   5   6        9.21        7.84     1.99 <
  -2   5   6       55.62       54.89     0.70 o
  -1   5   6       53.47       52.36     0.72 o
   0   5   6       29.61       29.07     0.67 o
   1   5   6        5.84        5.55     2.55 <
   2   5   6       42.21       43.31     0.66 o
   3   5   6       76.09       75.96     0.89 o
   4   5   6       11.20       11.04     1.65 o
   5   5   6       24.55       24.74     1.15 o
   6   5   6       20.91       20.56     2.10 o
  -6   6   6      170.18      172.04     2.01 o
  -5   6   6        6.01        1.51     8.30 <
  -4   6   6      198.95      201.82     2.12 o
  -3   6   6       29.48       28.64     0.67 o
  -2   6   6      234.54      235.36     2.38 o
  -1   6   6        8.58        4.22     1.59 <
   0   6   6      210.19      211.05     2.14 o
   1   6   6       10.09       11.55     1.49 o
   2   6   6      193.48      194.80     1.98 o
   3   6   6       19.22       18.97     0.94 o
   4   6   6      159.93      158.77     1.67 o
   5   6   6       15.77       17.35     1.87 o
   6   6   6      144.93      143.48     1.68 o
  -6   7   6        0.00        1.65    57.18 <
  -5   7   6       47.23       49.40     1.34 o
  -4   7   6       22.74       24.37     1.60 o
  -3   7   6       35.17       36.17     0.75 o
  -2   7   6       53.57       53.57     0.79 o
  -1   7   6       44.70       44.71     0.70 o
   0   7   6       66.06       64.52     0.80 o
   1   7   6       25.40       24.06     0.64 o
   2   7   6       44.09       43.70     0.69 o
   3   7   6        8.19        7.17     2.30 <
   4   7   6       70.33       70.72     0.91 o
   5   7   6       34.73       35.34     0.99 o
   6   7   6       19.57       19.62     2.35 o
  -6   8   6       90.67       92.96     1.51 o
  -5   8   6      111.66      111.40     1.57 o
  -4   8   6       89.76       89.16     1.22 o
  -3   8   6      152.48      153.94     1.71 o
  -2   8   6      162.21      161.45     1.71 o
  -1   8   6      163.75      164.77     1.73 o
   0   8   6       89.75       87.82     1.01 o
   1   8   6      120.18      117.97     1.26 o
   2   8   6      166.71      167.75     1.73 o
   3   8   6      129.45      128.52     1.40 o
   4   8   6       66.22       66.33     0.89 o
   5   8   6      100.46      100.06     1.21 o
  -5   9   6       48.17       49.51     1.48 o
  -4   9   6       20.72       21.92     2.21 o
  -3   9   6       12.74       12.31     3.08 <
  -2   9   6       20.41       19.52     1.27 o
  -1   9   6       36.54       37.00     0.85 o
   0   9   6        8.98        4.16     2.50 <
   1   9   6       24.42       25.25     0.91 o
   2   9   6       59.25       59.73     0.83 o
   3   9   6        5.03        7.56     5.20 <
   4   9   6       22.08       23.58     1.42 o
   5   9   6       18.16       19.09     2.09 o
  -4  10   6       63.82       65.25     1.16 o
  -3  10   6      132.39      133.40     1.57 o
  -2  10   6       91.42       93.20     1.11 o
  -1  10   6      136.16      134.83     1.49 o
   0  10   6       44.80       44.13     0.79 o
   1  10   6      120.05      117.55     1.36 o
   2  10   6       63.48       63.29     0.93 o
   3  10   6      129.87      127.88     1.42 o
   4  10   6       24.26       24.55     1.45 o
  -4  11   6       11.52       13.25     5.99 <
  -3  11   6       28.46       29.09     1.67 o
  -2  11   6       30.32       31.65     1.24 o
  -1  11   6        6.27        4.49     4.63 <
   0  11   6       17.20       16.73     1.71 o
   1  11   6       63.54       61.56     0.96 o
   2  11   6        0.00        3.59    44.07 <
   3  11   6       14.32       14.69     3.06 <
   4  11   6       22.38       23.51     2.32 o
  -3  12   6        8.38        8.14     7.87 <
  -2  12   6      156.72      154.69     1.74 o
  -1  12   6        6.96        5.35     4.96 <
   0  12   6      123.69      122.31     1.41 o
   1  12   6        5.80        3.57     7.23 <
   2  12   6      143.41      142.73     1.63 o
   3  12   6       14.04       11.22     6.83 <
  -1  13   6        6.90        4.81     8.57 <
   0  13   6       20.40       20.43     2.68 o
   1  13   6       47.34       48.57     1.47 o
  -7   0   7      120.41      122.79     2.02 o
  -5   0   7      156.21      155.40     1.80 o
  -3   0   7      131.14      132.16     1.45 o
  -1   0   7      217.28      217.66     2.25 o
   1   0   7      211.12      212.40     2.19 o
   3   0   7      219.57      221.07     2.34 o
   5   0   7       81.63       80.54     1.25 o
   7   0   7      130.63      129.82     1.72 o
  -7   1   7       62.69       62.36     1.16 o
  -6   1   7       93.74       93.21     1.17 o
  -5   1   7       56.18       57.67     0.97 o
  -4   1   7      101.38      100.73     1.13 o
  -3   1   7       89.60       89.05     1.02 o
  -2   1   7      200.76      200.09     2.05 o
  -1   1   7       67.99       67.86     0.81 o
   0   1   7      157.09      158.08     1.62 o
   1   1   7       72.36       72.35     0.85 o
   2   1   7      152.18      155.07     1.60 o
   3   1   7       76.89       77.03     0.93 o
   4   1   7      115.37      115.24     1.31 o
   5   1   7       87.12       86.64     1.06 o
   6   1   7      131.61      132.35     1.46 o
   7   1   7       59.86       58.99     1.05 o
  -7   2   7       63.79       64.20     1.35 o
  -6   2   7      143.66      144.40     1.75 o
  -5   2   7       71.26       71.07     1.04 o
  -4   2   7       93.10       93.53     1.06 o
  -3   2   7       93.02       91.67     1.05 o
  -2   2   7      184.05      184.01     1.90 o
  -1   2   7       45.48       46.44     0.77 o
   0   2   7       84.48       85.02     0.95 o
   1   2   7      139.13      140.69     1.45 o
   2   2   7      144.50      145.48     1.53 o
   3   2   7       78.08       77.99     0.94 o
   4   2   7      100.48      100.63     1.19 o
   5   2   7       56.89       56.04     0.86 o
   6   2   7       83.24       82.21     1.07 o
   7   2   7       44.30       47.31     1.16 o
  -7   3   7      106.04      106.47     1.55 o
  -6   3   7       10.21        9.05     4.71 <
  -5   3   7       92.58       93.13     1.36 o
  -4   3   7        9.56        6.96     2.47 <
  -3   3   7      197.01      199.27     2.02 o
  -2   3   7       50.36       50.57     0.74 o
  -1   3   7      115.20      115.82     1.25 o
   0   3   7       94.79       92.71     1.07 o
   1   3   7      229.25      230.96     2.34 o
   2   3   7       15.59       15.03     1.24 o
   3   3   7      167.77      170.13     1.75 o
   4   3   7       61.19       59.97     0.86 o
   5   3   7      142.87      141.47     1.54 o
   6   3   7       14.65       15.35     2.55 <
  -7   4   7       69.83       71.10     1.79 o
  -6   4   7      121.70      122.68     1.61 o
  -5   4   7       65.72       65.28     1.25 o
  -4   4   7      156.88      158.62     1.72 o
  -3   4   7       79.18       79.43     0.92 o
  -2   4   7      149.76      151.38     1.60 o
  -1   4   7      123.64      123.29     1.33 o
   0   4   7      134.65      135.72     1.42 o
   1   4   7       56.72       57.34     0.75 o
   2   4   7      122.42      123.36     1.32 o
   3   4   7      100.42      101.04     1.12 o
   4   4   7      133.66      133.83     1.43 o
   5   4   7       40.36       40.84     0.84 o
   6   4   7       93.11       92.01     1.19 o
  -6   5   7       50.66       52.37     1.39 o
  -5   5   7       91.14       90.86     1.39 o
  -4   5   7       77.38       78.01     1.09 o
  -3   5   7       29.89       29.67     0.87 o
  -2   5   7       98.95       99.91     1.08 o
  -1   5   7      145.17      145.36     1.52 o
   0   5   7      113.36      114.18     1.23 o
   1   5   7      103.41      103.58     1.13 o
   2   5   7      123.87      125.69     1.32 o
   3   5   7      143.24      144.83     1.51 o
   4   5   7       65.23       64.00     0.86 o
   5   5   7       68.53       69.17     1.00 o
   6   5   7       96.90       97.20     1.32 o
  -6   6   7       18.76       19.51     3.46 <
  -5   6   7      151.74      151.44     1.84 o
  -4   6   7       38.86       40.02     1.06 o
  -3   6   7      125.16      123.77     1.36 o
  -2   6   7        6.07        1.71     2.75 <
  -1   6   7      160.00      159.67     1.67 o
   0   6   7       27.12       27.35     0.77 o
   1   6   7      149.09      146.84     1.55 o
   2   6   7        6.99        0.89     2.60 <
   3   6   7      132.12      133.83     1.41 o
   4   6   7       47.79       48.28     0.75 o
   5   6   7      121.92      120.22     1.47 o
   6   6   7       10.39       11.96     5.55 <
  -6   7   7       41.08       47.39     1.69 o
  -5   7   7        9.64       12.61     6.15 <
  -4   7   7       79.68       80.32     1.16 o
  -3   7   7       25.33       26.77     1.22 o
  -2   7   7       96.44       96.21     1.12 o
  -1   7   7       67.89       67.93     0.83 o
   0   7   7      195.23      196.36     2.00 o
   1   7   7       37.19       38.07     0.66 o
   2   7   7      119.64      118.90     1.29 o
   3   7   7       18.68       17.49     1.18 o
   4   7   7      128.90      126.56     1.40 o
   5   7   7       29.32       31.62     1.34 o
  -5   8   7       62.17       61.20     1.38 o
  -4   8   7      134.67      133.87     1.59 o
  -3   8   7       63.59       63.18     1.08 o
  -2   8   7      104.87      103.03     1.20 o
  -1   8   7       52.07       50.70     0.84 o
   0   8   7      131.89      132.45     1.40 o
   1   8   7      120.70      119.45     1.29 o
   2   8   7      108.70      109.37     1.20 o
   3   8   7       44.98       44.93     0.79 o
   4   8   7       93.04       93.45     1.10 o
   5   8   7       82.03       82.66     1.13 o
  -5   9   7       48.50       54.92     1.57 o
  -4   9   7       24.62       24.99     1.85 o
  -3   9   7       41.76       41.76     1.12 o
  -2   9   7       24.35       24.59     1.14 o
  -1   9   7      115.51      116.34     1.30 o
   0   9   7       54.37       54.74     0.87 o
   1   9   7      101.78      101.54     1.14 o
   2   9   7       15.50       14.20     1.52 o
   3   9   7      103.72      104.20     1.19 o
   4   9   7       34.05       33.97     1.10 o
   5   9   7       76.55       76.62     1.07 o
  -4  10   7      142.00      141.44     1.68 o
  -3  10   7       80.54       80.35     1.24 o
  -2  10   7       86.10       84.89     1.08 o
  -1  10   7       27.15       24.77     1.15 o
   0  10   7      152.27      151.15     1.65 o
   1  10   7       48.80       48.03     0.91 o
   2  10   7      106.15      108.14     1.30 o
   3  10   7       34.27       35.33     1.02 o
   4  10   7      109.02      109.30     1.26 o
  -3  11   7       11.76       13.30     4.98 <
  -2  11   7       33.39       33.36     1.24 o
  -1  11   7       50.04       50.58     0.91 o
   0  11   7       63.02       63.70     0.96 o
   1  11   7       31.15       33.08     1.26 o
   2  11   7       54.37       54.09     1.03 o
   3  11   7       61.22       62.24     1.06 o
  -2  12   7       22.66       24.26     3.09 o
  -1  12   7      100.45      100.16     1.22 o
   0  12   7       11.53       11.87     3.74 <
   1  12   7      117.36      115.50     1.41 o
   2  12   7       11.18       10.62     4.86 <
  -6   0   8       43.19       43.24     1.32 o
  -4   0   8       68.74       67.01     0.99 o
  -2   0   8       46.14       45.20     0.87 o
   0   0   8       95.26       96.13     1.15 o
   2   0   8       84.53       87.37     1.24 o
   4   0   8       31.75       34.10     1.27 o
   6   0   8       22.51       23.65     2.29 o
  -7   1   8       29.45       29.59     3.22 o
  -6   1   8       65.70       64.72     1.13 o
  -5   1   8      117.83      117.48     1.35 o
  -4   1   8       82.84       81.89     0.97 o
  -3   1   8      108.87      108.26     1.19 o
  -2   1   8       70.49       70.79     0.85 o
  -1   1   8      126.25      128.21     1.34 o
   0   1   8      128.47      127.84     1.35 o
   1   1   8      145.08      146.99     1.52 o
   2   1   8       34.43       35.27     0.79 o
   3   1   8       99.99       98.53     1.19 o
   4   1   8      114.52      115.72     1.32 o
   5   1   8      112.54      112.51     1.32 o
   6   1   8       38.15       38.53     1.04 o
  -7   2   8       71.92       69.32     1.76 o
  -6   2   8       22.68       19.95     2.44 o
  -5   2   8       38.15       39.40     1.31 o
  -4   2   8       25.11       24.28     1.01 o
  -3   2   8       58.96       58.66     0.81 o
  -2   2   8       42.42       43.16     0.74 o
  -1   2   8        9.95        8.52     1.59 o
   0   2   8       53.99       53.69     0.74 o
   1   2   8       82.32       82.32     0.95 o
   2   2   8        5.21        2.87     4.03 <
   3   2   8        7.50        4.97     3.30 <
   4   2   8        7.71        7.29     3.75 <
   5   2   8       56.29       56.68     0.89 o
   6   2   8       26.78       28.95     1.61 o
  -6   3   8       99.19       98.70     1.47 o
  -5   3   8       10.87        7.31     4.34 <
  -4   3   8      157.26      157.06     1.68 o
  -3   3   8       33.37       34.74     0.76 o
  -2   3   8      147.27      149.51     1.58 o
  -1   3   8       21.00       20.69     0.98 o
   0   3   8      184.11      185.05     1.89 o
   1   3   8       25.89       26.10     0.83 o
   2   3   8      145.75      147.98     1.56 o
   3   3   8       21.59       21.36     1.00 o
   4   3   8      163.78      164.79     1.74 o
   5   3   8       18.05       17.10     1.77 o
   6   3   8      124.23      123.71     1.46 o
  -6   4   8       16.86       17.69     3.68 <
  -5   4   8       73.30       73.90     1.32 o
  -4   4   8       75.76       74.56     1.28 o
  -3   4   8       61.33       60.53     0.80 o
  -2   4   8       18.06       15.62     1.09 o
  -1   4   8       77.36       78.68     0.95 o
   0   4   8       68.15       68.36     0.89 o
   1   4   8       32.41       33.02     0.80 o
   2   4   8       61.77       63.43     0.87 o
   3   4   8        6.99        5.89     3.41 <
   4   4   8       53.60       54.86     0.86 o
   5   4   8        6.18        4.34     5.10 <
   6   4   8       38.52       39.86     1.23 o
  -6   5   8       60.32       61.22     1.38 o
  -5   5   8      110.43      110.34     1.54 o
  -4   5   8       16.17       15.14     2.27 o
  -3   5   8      123.69      123.83     1.36 o
  -2   5   8       90.05       89.56     1.06 o
  -1   5   8      169.95      170.71     1.78 o
   0   5   8       35.60       34.64     0.74 o
   1   5   8      131.71      131.59     1.40 o
   2   5   8       77.97       77.75     0.96 o
   3   5   8      143.53      143.16     1.53 o
   4   5   8       66.36       65.38     0.93 o
   5   5   8      133.44      134.20     1.52 o
   6   5   8       73.29       72.01     1.19 o
  -6   6   8       66.12       65.87     1.88 o
  -5   6   8       21.47       23.89     2.84 o
  -4   6   8       69.19       69.00     1.11 o
  -3   6   8       25.55       27.11     1.18 o
  -2   6   8      114.72      114.22     1.26 o
  -1   6   8       36.12       35.54     0.74 o
   0   6   8       75.70       74.41     0.93 o
   1   6   8       56.91       57.25     0.79 o
   2   6   8       71.46       72.28     0.88 o
   3   6   8       10.06        9.84     2.31 <
   4   6   8       11.06        7.65     2.66 <
   5   6   8       45.34       45.23     1.12 o
  -5   7   8       92.21       91.05     1.47 o
  -4   7   8      101.27      102.88     1.32 o
  -3   7   8      173.12      172.85     1.91 o
  -2   7   8       90.78       89.50     1.06 o
  -1   7   8      149.09      148.28     1.56 o
   0   7   8      125.74      125.08     1.36 o
   1   7   8      132.53      131.29     1.40 o
   2   7   8       76.84       77.07     0.93 o
   3   7   8      129.06      130.45     1.39 o
   4   7   8       93.91       93.58     1.11 o
   5   7   8      101.13      101.59     1.35 o
  -5   8   8       62.51       63.25     1.43 o
  -4   8   8        8.31        7.60     5.23 <
  -3   8   8       83.73       83.80     1.21 o
  -2   8   8       43.13       43.27     0.84 o
  -1   8   8      102.90      102.68     1.17 o
   0   8   8        8.37        7.95     2.86 <
   1   8   8       49.45       49.15     0.77 o
   2   8   8        7.42        7.29     3.32 <
   3   8   8       57.53       56.72     0.86 o
   4   8   8        8.54       10.93     4.08 <
   5   8   8       10.15        6.90     4.89 <
  -4   9   8      134.53      135.28     1.62 o
  -3   9   8        7.86        8.03     5.95 <
  -2   9   8      172.01      170.57     1.83 o
  -1   9   8        8.89        4.87     3.46 <
   0   9   8      122.51      120.56     1.38 o
   1   9   8       17.88       14.51     1.43 o
   2   9   8      185.02      183.94     1.95 o
   3   9   8       17.84       17.64     1.83 o
   4   9   8      103.07      102.97     1.25 o
  -4  10   8       39.74       44.85     2.51 o
  -3  10   8       55.32       55.56     1.19 o
  -2  10   8       60.68       61.37     1.01 o
  -1  10   8       87.91       86.33     1.11 o
   0  10   8       66.16       65.97     0.97 o
   1  10   8       32.91       32.01     1.11 o
   2  10   8       21.96       23.67     1.88 o
   3  10   8       53.83       54.52     0.95 o
  -3  11   8      145.25      147.21     1.83 o
  -2  11   8       72.00       72.14     1.23 o
  -1  11   8      124.94      124.29     1.42 o
   0  11   8       64.06       65.00     0.99 o
   1  11   8      139.94      137.32     1.56 o
   2  11   8       67.18       67.24     1.09 o
  -1  12   8       22.69       23.22     2.58 o
   0  12   8       59.80       60.77     1.17 o
  -5   0   9       52.60       50.87     1.23 o
  -3   0   9       26.57       28.38     1.08 o
  -1   0   9       66.52       67.41     0.97 o
   1   0   9       31.40       32.65     1.00 o
   3   0   9        8.50        5.67     4.46 <
   5   0   9       44.74       45.97     1.29 o
  -6   1   9      163.19      162.47     1.85 o
  -5   1   9       89.26       89.52     1.15 o
  -4   1   9      149.98      150.04     1.60 o
  -3   1   9       83.57       82.31     0.98 o
  -2   1   9      245.55      247.16     2.50 o
  -1   1   9       97.60       95.01     1.09 o
   0   1   9      143.14      143.35     1.51 o
   1   1   9       55.11       54.86     0.82 o
   2   1   9      177.00      178.10     1.88 o
   3   1   9      100.72      102.44     1.22 o
   4   1   9      159.62      159.74     1.74 o
   5   1   9       56.06       57.58     0.99 o
   6   1   9      130.46      130.06     1.49 o
  -6   2   9       37.62       37.59     1.40 o
  -5   2   9       16.50       19.42     2.33 o
  -4   2   9       33.66       33.59     0.83 o
  -3   2   9       23.61       23.36     0.87 o
  -2   2   9       25.37       25.81     0.80 o
  -1   2   9       48.72       48.86     0.74 o
   0   2   9       13.75       13.13     1.20 o
   1   2   9        7.88        2.82     2.74 <
   2   2   9       44.18       43.75     0.92 o
   3   2   9        5.53        6.44     4.86 <
   4   2   9        5.47        5.71     5.93 <
   5   2   9        6.71        7.98     5.18 <
   6   2   9       38.90       39.69     1.30 o
  -6   3   9       20.74       21.87     2.93 o
  -5   3   9      162.40      163.20     1.92 o
  -4   3   9        2.07        4.04    16.06 <
  -3   3   9      180.95      180.34     1.89 o
  -2   3   9       14.06       15.47     1.77 o
  -1   3   9      158.86      157.54     1.66 o
   0   3   9       30.06       29.60     0.89 o
   1   3   9      200.32      202.07     2.08 o
   2   3   9       32.43       32.27     0.85 o
   3   3   9      185.54      186.02     1.97 o
   4   3   9       25.79       26.19     1.37 o
   5   3   9      142.23      142.43     1.57 o
   6   3   9       33.42       31.81     1.60 o
  -6   4   9       25.37       26.66     2.72 o
  -5   4   9       39.60       42.44     1.51 o
  -4   4   9       48.96       50.87     1.04 o
  -3   4   9       45.11       43.63     0.90 o
  -2   4   9       17.34       16.07     1.36 o
  -1   4   9       39.14       40.19     0.80 o
   0   4   9       14.54       15.21     1.45 o
   1   4   9       69.33       69.98     0.93 o
   2   4   9        4.36        4.48     6.09 <
   3   4   9        8.26        9.49     3.66 <
   4   4   9       16.79       17.31     1.84 o
   5   4   9       43.02       43.19     0.94 o
  -6   5   9      128.84      127.14     2.04 o
  -5   5   9      105.95      107.18     1.53 o
  -4   5   9      140.15      139.02     1.75 o
  -3   5   9       64.50       64.54     0.86 o
  -2   5   9      162.10      162.79     1.72 o
  -1   5   9      110.64      112.52     1.25 o
   0   5   9      156.46      156.36     1.67 o
   1   5   9      138.59      138.76     1.50 o
   2   5   9      184.92      185.24     1.94 o
   3   5   9       99.71       99.66     1.18 o
   4   5   9      129.16      127.94     1.44 o
   5   5   9       88.39       86.50     1.18 o
  -5   6   9        9.71        6.19     6.35 <
  -4   6   9       39.17       39.40     1.43 o
  -3   6   9       17.15       18.42     1.82 o
  -2   6   9       14.31       13.86     1.87 o
  -1   6   9       18.16       16.90     1.41 o
   0   6   9        6.53        9.41     3.93 <
   1   6   9        8.91        5.51     2.54 <
   2   6   9       45.20       44.88     0.80 o
   3   6   9       57.15       56.84     0.86 o
   4   6   9       12.49        9.43     2.85 <
   5   6   9       32.48       31.57     1.79 o
  -5   7   9       40.80       42.79     2.58 o
  -4   7   9      156.74      153.83     1.92 o
  -3   7   9       63.52       64.13     1.11 o
  -2   7   9      110.80      109.59     1.27 o
  -1   7   9       91.36       91.04     1.07 o
   0   7   9      172.40      171.23     1.81 o
   1   7   9       54.45       53.56     0.77 o
   2   7   9      120.01      120.48     1.31 o
   3   7   9       90.79       91.94     1.07 o
   4   7   9      131.83      129.29     1.50 o
   5   7   9       54.77       54.78     1.20 o
  -4   8   9       25.99       27.44     1.91 o
  -3   8   9       12.34       11.18     3.93 <
  -2   8   9       25.38       25.93     1.21 o
  -1   8   9        8.66        7.25     3.10 <
   0   8   9       34.74       34.51     0.84 o
   1   8   9       15.05       17.66     1.80 o
   2   8   9       47.49       48.18     0.79 o
   3   8   9       32.63       32.81     1.02 o
   4   8   9       54.55       54.98     0.93 o
  -4   9   9       36.10       36.82     1.81 o
  -3   9   9      146.37      146.29     1.72 o
  -2   9   9        4.36        1.16     9.13 <
  -1   9   9      145.70      144.45     1.59 o
   0   9   9        6.49        0.75     4.67 <
   1   9   9      173.03      172.18     1.83 o
   2   9   9       27.49       28.12     1.38 o
   3   9   9      132.53      132.26     1.46 o
  -3  10   9        6.72        4.80    10.43 <
  -2  10   9       27.25       25.87     2.16 o
  -1  10   9       48.21       47.39     0.95 o
   0  10   9       43.13       44.09     1.01 o
   1  10   9       27.60       27.97     1.55 o
   2  10   9       38.49       39.39     1.25 o
   3  10   9       26.35       26.37     3.17 o
  -1  11   9       67.63       66.14     1.07 o
   0  11   9      138.38      136.67     1.55 o
   1  11   9       53.60       52.31     1.00 o
  -6   0  10       83.50       86.50     1.90 o
  -4   0  10      111.96      111.91     1.36 o
  -2   0  10      169.45      168.90     1.84 o
   0   0  10      192.95      190.62     2.05 o
   2   0  10      120.14      119.84     1.55 o
   4   0  10      194.79      194.18     2.21 o
  -6   1  10       38.56       40.77     1.88 o
  -5   1  10      136.48      136.53     1.61 o
  -4   1  10       82.08       80.63     1.03 o
  -3   1  10      169.93      168.38     1.78 o
  -2   1  10       69.55       70.65     0.88 o
  -1   1  10      161.71      161.38     1.69 o
   0   1  10      106.21      105.88     1.18 o
   1   1  10      190.25      193.12     2.01 o
   2   1  10       71.78       71.65     1.02 o
   3   1  10       87.24       87.20     1.14 o
   4   1  10       51.36       49.59     1.00 o
   5   1  10      102.52      103.50     1.29 o
  -6   2  10       48.39       50.00     2.17 o
  -5   2  10      108.36      107.56     1.39 o
  -4   2  10       71.27       71.36     0.95 o
  -3   2  10       96.84       96.23     1.11 o
  -2   2  10       92.19       91.95     1.09 o
  -1   2  10      182.40      182.66     1.89 o
   0   2  10       62.97       63.80     0.88 o
   1   2  10      126.36      127.68     1.39 o
   2   2  10       90.24       91.38     1.15 o
   3   2  10      121.43      121.58     1.41 o
   4   2  10       77.44       77.90     1.11 o
   5   2  10       84.82       84.51     1.12 o
  -6   3  10       95.53       94.71     1.88 o
  -5   3  10        8.57       10.91     5.76 <
  -4   3  10      156.94      155.12     1.76 o
  -3   3  10       18.89       18.07     1.27 o
  -2   3  10      131.51      131.64     1.42 o
  -1   3  10        8.55        5.99     2.53 <
   0   3  10      185.18      185.33     1.93 o
   1   3  10       15.17       16.39     1.70 o
   2   3  10      146.53      146.94     1.62 o
   3   3  10       22.50       21.81     1.49 o
   4   3  10      126.55      125.71     1.47 o
   5   3  10        0.00        2.65    45.50 <
  -5   4  10       79.66       79.52     1.42 o
  -4   4  10       47.46       48.52     1.10 o
  -3   4  10      118.42      117.44     1.37 o
  -2   4  10       20.57       21.80     1.34 o
  -1   4  10      120.39      120.04     1.31 o
   0   4  10       98.17       97.28     1.13 o
   1   4  10      143.11      144.68     1.55 o
   2   4  10       35.15       35.20     1.00 o
   3   4  10      111.13      111.79     1.34 o
   4   4  10       59.75       58.92     0.95 o
   5   4  10      101.87      100.80     1.24 o
  -5   5  10      108.06      108.51     1.58 o
  -4   5  10       44.08       42.98     1.36 o
  -3   5  10      131.65      131.35     1.45 o
  -2   5  10      104.16      104.11     1.25 o
  -1   5  10      136.12      135.63     1.49 o
   0   5  10       44.62       45.30     0.86 o
   1   5  10      136.85      137.93     1.50 o
   2   5  10      112.69      114.52     1.30 o
   3   5  10       91.18       91.62     1.19 o
   4   5  10       67.94       69.05     1.00 o
   5   5  10       87.82       89.49     1.21 o
  -5   6  10        8.74        0.50    13.22 <
  -4   6  10       82.23       81.33     1.45 o
  -3   6  10       48.61       47.45     0.99 o
  -2   6  10      100.96      101.99     1.19 o
  -1   6  10        3.67        5.40     7.91 <
   0   6  10      114.19      114.49     1.30 o
   1   6  10       54.79       53.68     0.89 o
   2   6  10      112.08      111.04     1.30 o
   3   6  10       13.53       11.22     2.61 <
   4   6  10      113.98      114.44     1.39 o
  -4   7  10       55.41       53.99     1.46 o
  -3   7  10       92.46       92.05     1.29 o
  -2   7  10       41.22       42.10     0.91 o
  -1   7  10      131.20      131.14     1.45 o
   0   7  10       57.84       59.36     0.91 o
   1   7  10       75.15       73.93     1.01 o
   2   7  10       34.92       35.80     1.02 o
   3   7  10      118.60      117.57     1.37 o
   4   7  10       31.05       30.99     1.56 o
  -4   8  10       60.57       60.18     1.95 o
  -3   8  10       54.28       53.83     1.18 o
  -2   8  10       70.29       70.68     1.07 o
  -1   8  10       47.93       49.76     0.94 o
   0   8  10       49.82       50.42     0.93 o
   1   8  10       64.90       64.74     0.92 o
   2   8  10       80.38       80.89     1.03 o
   3   8  10       72.12       70.92     1.06 o
  -3   9  10        9.89        5.74     7.50 <
  -2   9  10      121.27      121.29     1.53 o
  -1   9  10       21.15       21.41     1.86 o
   0   9  10       97.29       96.48     1.16 o
   1   9  10        6.61        7.41     6.07 <
   2   9  10      103.59      104.08     1.25 o
   3   9  10        2.97        3.68    23.61 <
  -2  10  10       16.89       16.74     4.70 <
  -1  10  10       64.03       64.34     1.00 o
   0  10  10       10.68       10.10     3.79 <
   1  10  10       93.11       91.21     1.24 o
  -5   0  11      130.54      130.98     1.68 o
  -3   0  11      139.48      141.81     1.59 o
  -1   0  11      146.19      147.13     1.64 o
   1   0  11      182.70      183.35     2.07 o
   3   0  11      176.27      176.96     2.05 o
   5   0  11      142.22      138.22     1.82 o
  -5   1  11       43.42       44.21     1.25 o
  -4   1  11       39.87       40.70     0.93 o
  -3   1  11       20.94       21.92     1.29 o
  -2   1  11       51.03       50.98     0.79 o
  -1   1  11       44.64       44.86     0.74 o
   0   1  11        7.80        9.06     3.95 <
   1   1  11        7.50        6.67     3.69 <
   2   1  11       22.56       23.96     1.52 o
   3   1  11       15.17       17.09     2.55 <
   4   1  11       11.75       10.30     3.60 <
   5   1  11       16.10       14.46     3.30 <
  -5   2  11       76.14       76.38     1.21 o
  -4   2  11       81.60       80.05     1.10 o
  -3   2  11       62.20       61.74     0.87 o
  -2   2  11      152.68      152.30     1.62 o
  -1   2  11       45.24       45.44     0.86 o
   0   2  11       99.35       99.50     1.17 o
   1   2  11       88.12       88.90     1.15 o
   2   2  11      165.64      167.64     1.81 o
   3   2  11       48.26       48.46     1.03 o
   4   2  11       99.44       99.24     1.28 o
   5   2  11       78.56       77.64     1.17 o
  -5   3  11       66.35       65.96     1.19 o
  -4   3  11        3.24        0.55    11.90 <
  -3   3  11       22.66       21.89     1.31 o
  -2   3  11       24.83       24.21     1.06 o
  -1   3  11       71.56       71.99     0.97 o
   0   3  11        3.36        1.94     8.23 <
   1   3  11        7.92        7.17     4.24 <
   2   3  11       13.56       12.13     2.55 <
   3   3  11       21.94       21.03     1.62 o
   4   3  11        9.41        8.32     4.97 <
   5   3  11       14.90       13.00     4.28 <
  -5   4  11       45.43       45.07     1.56 o
  -4   4  11      114.88      115.44     1.45 o
  -3   4  11      116.26      118.30     1.30 o
  -2   4  11      134.48      135.17     1.46 o
  -1   4  11       79.92       78.70     1.03 o
   0   4  11      125.10      125.66     1.38 o
   1   4  11      105.38      106.32     1.28 o
   2   4  11       99.14       99.95     1.25 o
   3   4  11      101.31      100.55     1.29 o
   4   4  11      118.18      117.09     1.38 o
  -4   5  11       58.00       58.50     1.17 o
  -3   5  11       12.29       12.07     2.74 <
  -2   5  11       57.79       57.61     0.91 o
  -1   5  11       20.02       20.48     1.53 o
   0   5  11       31.50       30.79     0.91 o
   1   5  11       34.38       34.31     0.96 o
   2   5  11       19.90       21.34     1.81 o
   3   5  11       37.38       38.68     1.16 o
   4   5  11       11.47        9.91     3.78 <
  -4   6  11       11.08        8.82     5.85 <
  -3   6  11      138.46      137.02     1.58 o
  -2   6  11       10.92       10.27     3.56 <
  -1   6  11      151.90      151.49     1.65 o
   0   6  11       16.28       17.73     1.90 o
   1   6  11      112.31      111.20     1.30 o
   2   6  11       36.81       38.07     1.20 o
   3   6  11      142.11      142.58     1.58 o
   4   6  11       20.06       21.32     2.40 o
  -3   7  11       51.31       52.63     1.03 o
  -2   7  11       39.03       40.41     1.02 o
  -1   7  11       40.56       40.01     1.08 o
   0   7  11       36.36       35.92     0.95 o
   1   7  11       28.75       28.87     1.32 o
   2   7  11       24.74       26.55     1.62 o
   3   7  11       40.99       42.07     1.12 o
  -3   8  11       36.46       37.95     1.95 o
  -2   8  11      112.90      114.16     1.38 o
  -1   8  11       40.15       40.02     1.06 o
   0   8  11      129.73      128.77     1.47 o
   1   8  11       49.83       50.05     0.95 o
   2   8  11      101.91       99.88     1.29 o
  -2   9  11       16.02       15.60     6.44 <
  -1   9  11       37.69       38.36     1.25 o
   0   9  11       19.33       21.31     2.17 o
   1   9  11       67.38       67.93     1.10 o
  -4   0  12      164.45      160.25     1.94 o
  -2   0  12      134.07      134.24     1.55 o
   0   0  12      155.16      153.71     1.85 o
   2   0  12      127.90      128.10     1.67 o
   4   0  12      148.37      145.32     1.88 o
  -5   1  12        8.32        6.24     8.81 <
  -4   1  12        6.28        3.82     7.65 <
  -3   1  12       34.05       35.48     0.95 o
  -2   1  12        4.94        5.85     5.64 <
  -1   1  12       27.78       27.15     1.17 o
   0   1  12        0.00        2.75    41.41 <
   1   1  12        6.96        6.66     5.06 <
   2   1  12       16.32       16.22     2.31 o
   3   1  12       28.90       30.27     1.57 o
   4   1  12       35.31       36.22     1.49 o
  -4   2  12       67.64       67.86     1.05 o
  -3   2  12      112.60      112.17     1.27 o
  -2   2  12       73.24       71.48     1.00 o
  -1   2  12      124.13      123.06     1.37 o
   0   2  12       59.51       60.04     1.02 o
   1   2  12      136.98      136.70     1.56 o
   2   2  12       74.84       74.23     1.10 o
   3   2  12       88.93       86.94     1.21 o
   4   2  12       69.82       69.46     1.13 o
  -4   3  12        4.84        2.36     9.61 <
  -3   3  12        9.44        6.62     3.44 <
  -2   3  12        7.94        8.64     4.16 <
  -1   3  12       27.72       27.44     1.14 o
   0   3  12       13.89       15.60     2.70 <
   1   3  12       21.20       22.78     1.83 o
   2   3  12       12.55        5.04     3.06 <
   3   3  12       34.55       36.29     1.34 o
   4   3  12       27.10       29.07     2.10 o
  -4   4  12      111.97      112.17     1.37 o
  -3   4  12      115.43      114.13     1.33 o
  -2   4  12       38.37       36.98     0.98 o
  -1   4  12      134.67      133.10     1.49 o
   0   4  12      117.16      117.73     1.39 o
   1   4  12      127.60      125.69     1.48 o
   2   4  12       36.47       37.53     1.25 o
   3   4  12       98.36       98.01     1.28 o
  -4   5  12       31.03       30.33     1.92 o
  -3   5  12       20.98       19.20     2.45 o
  -2   5  12        5.12        5.10     7.59 <
  -1   5  12       52.27       50.46     0.93 o
   0   5  12        4.58        2.54     7.29 <
   1   5  12       34.90       34.66     1.17 o
   2   5  12        5.73        3.01     8.32 <
   3   5  12       53.06       54.12     1.12 o
  -3   6  12        6.50        0.51     7.19 <
  -2   6  12      138.08      137.27     1.58 o
  -1   6  12       16.54       17.32     2.40 o
   0   6  12      128.98      127.82     1.43 o
   1   6  12        0.00        1.68    47.28 <
   2   6  12      148.02      145.90     1.67 o
   3   6  12        0.00        7.95    52.23 <
  -2   7  12       32.00       33.26     1.41 o
  -1   7  12        6.70        4.62     7.12 <
   0   7  12       48.55       48.97     0.89 o
   1   7  12       61.52       61.52     1.06 o
   2   7  12       32.33       34.91     1.56 o
  -1   8  12      108.00      107.04     1.44 o
   0   8  12       47.34       45.69     1.07 o
   1   8  12      105.22      106.09     1.42 o
  -3   0  13       85.85       87.19     1.23 o
  -1   0  13      130.90      129.82     1.70 o
   1   0  13      111.25      112.22     1.56 o
   3   0  13      126.69      129.16     1.72 o
  -4   1  13       77.36       78.58     1.23 o
  -3   1  13       57.77       58.02     0.88 o
  -2   1  13      124.30      125.29     1.46 o
  -1   1  13       36.37       37.13     1.14 o
   0   1  13       80.60       80.52     1.14 o
   1   1  13       41.68       44.17     1.07 o
   2   1  13      116.58      116.02     1.42 o
   3   1  13       39.67       40.67     1.26 o
  -4   2  13       77.01       77.49     1.24 o
  -3   2  13       64.71       64.73     0.99 o
  -2   2  13      133.49      133.22     1.49 o
  -1   2  13       81.66       81.07     1.15 o
   0   2  13       94.08       94.46     1.23 o
   1   2  13       75.02       76.42     1.12 o
   2   2  13      122.74      122.75     1.46 o
   3   2  13       49.04       50.26     1.17 o
  -3   3  13      114.29      113.54     1.39 o
  -2   3  13        7.64        4.99     5.12 <
  -1   3  13       76.26       75.23     1.06 o
   0   3  13       20.48       20.96     2.06 o
   1   3  13      114.78      114.38     1.40 o
   2   3  13        6.75        3.39     6.60 <
   3   3  13       81.89       80.79     1.19 o
  -3   4  13       13.91       13.09     3.66 <
  -2   4  13      125.92      125.42     1.43 o
  -1   4  13       52.75       51.66     0.97 o
   0   4  13      119.54      118.71     1.43 o
   1   4  13        5.80        8.55     8.09 <
   2   4  13       90.46       89.13     1.24 o
  -2   5  13       78.14       78.57     1.08 o
  -1   5  13       82.56       81.96     1.07 o
   0   5  13       77.57       76.51     1.13 o
   1   5  13       45.35       46.56     1.15 o
   2   5  13       83.19       81.67     1.19 o
  -2   6  13       12.77       11.88     4.78 <
  -1   6  13      110.65      111.54     1.31 o
   0   6  13       25.72       25.97     1.91 o
   1   6  13      102.20      100.66     1.31 o
  -2   0  14        4.69        5.56    15.07 <
   0   0  14        0.89        5.38    58.80 <
   2   0  14        5.86        5.30    18.25 <
  -2   1  14       46.94       46.22     1.15 o
  -1   1  14      119.58      119.05     1.44 o
   0   1  14       67.27       65.47     1.09 o
   1   1  14      119.32      120.15     1.45 o
  -2   2  14        6.26        2.61     7.75 <
  -1   2  14       10.36        8.83     4.36 <
   0   2  14        5.97        4.28     8.05 <
   1   2  14       26.08       29.43     2.02 o
  -2   3  14       94.76       93.93     1.25 o
  -1   3  14       10.09       10.49     4.95 <
   0   3  14      136.78      134.36     1.59 o
   1   3  14       22.39       21.44     2.32 o
  -1   4  14       28.20       29.40     2.10 o
   0   4  14       26.12       26.44     2.19 o
